# Supplementary material for: Clinically accurate diagnosis of Alzheimer’s disease via multiplexed sensing of core biomarkers in human plasma
Source: Nat Commun. 2020 Jan 8;11:119. doi: 10.1038/s41467-019-13901-z (PMC6949261; doi:10.1038/s41467-019-13901-z)
Supplement: Supplementary file 3 — Source Data [file 41467_2019_13901_MOESM3_ESM.xlsx]

## Sheet: Figure 2C
0degree			20degree			40degree			60degree			80degree			90degree				Inset
Raman shift	Intensity / a.u.		Raman shift	Intensity / a.u.		Raman shift	Intensity / a.u.		Raman shift	Intensity / a.u.		Raman shift	Intensity / a.u.		Raman shift	Intensity / a.u.			Degree	Intensity / a.u.
400.236	686		400.236	688		400.236	578		400.236	510		400.236	398		400.236	364			0	14049.1
401.468	713		401.468	691		401.468	585		401.468	503		401.468	419		401.468	383			20	12331.3
402.7	707		402.7	679		402.7	587		402.7	522		402.7	415		402.7	380.5			40	9234.31
403.93	773		403.93	720		403.93	626		403.93	506		403.93	434		403.93	370			60	5842.7
405.162	828		405.162	760		405.162	677		405.162	502		405.162	428		405.162	385			80	2458.58
406.393	923		406.393	851		406.393	752		406.393	533		406.393	444		406.393	359			90	2193.66
407.622	921		407.622	858		407.622	724		407.622	530		407.622	461		407.622	368.5
408.853	889		408.853	827		408.853	698		408.853	546		408.853	454		408.853	368.5
410.084	822		410.084	785		410.084	660		410.084	550		410.084	430		410.084	374
411.313	820		411.313	792		411.313	654		411.313	536		411.313	440		411.313	371.5
412.543	813		412.543	775		412.543	616		412.543	548		412.543	450		412.543	381
413.771	808		413.771	772		413.771	638		413.771	548		413.771	468		413.771	376
415.001	791		415.001	763		415.001	657		415.001	533		415.001	448		415.001	378
416.231	780		416.231	782		416.231	643		416.231	527		416.231	459		416.231	375
417.459	772		417.459	747		417.459	640		417.459	522		417.459	448		417.459	367
418.688	762		418.688	757		418.688	652		418.688	524		418.688	466		418.688	379
419.916	788		419.916	752		419.916	657		419.916	541		419.916	448		419.916	381.5
421.145	797		421.145	759		421.145	675		421.145	546		421.145	452		421.145	388
422.372	787		422.372	764		422.372	650		422.372	544		422.372	466		422.372	395.5
423.6	806		423.6	749		423.6	652		423.6	554		423.6	447		423.6	388
424.827	788		424.827	740		424.827	644		424.827	524		424.827	462		424.827	378.5
426.055	770		426.055	756		426.055	640		426.055	530		426.055	470		426.055	390.5
427.283	778		427.283	719		427.283	610		427.283	537		427.283	455		427.283	393.5
428.509	761		428.509	724		428.509	627		428.509	530		428.509	453		428.509	394
429.737	745		429.737	708		429.737	616		429.737	536		429.737	465		429.737	398
430.962	740		430.962	716		430.962	609		430.962	528		430.962	456		430.962	401.5
432.189	745		432.189	714		432.189	608		432.189	520		432.189	448		432.189	402.5
433.415	734		433.415	696		433.415	619		433.415	527		433.415	440		433.415	396.5
434.64	722		434.64	723		434.64	599		434.64	506		434.64	456		434.64	393.5
435.867	727		435.867	709		435.867	599		435.867	504		435.867	463		435.867	390.5
437.091	736		437.091	698		437.091	592		437.091	513		437.091	438		437.091	381.5
438.318	687		438.318	680		438.318	588		438.318	508		438.318	438		438.318	387
439.542	705		439.542	671		439.542	580		439.542	493		439.542	426		439.542	369
440.768	719		440.768	668		440.768	568		440.768	497		440.768	426		440.768	357.5
441.992	698		441.992	652		441.992	573		441.992	486		441.992	417		441.992	359.5
443.217	684		443.217	656		443.217	591		443.217	472		443.217	409		443.217	346
444.441	670		444.441	661		444.441	560		444.441	480		444.441	413		444.441	350.5
445.664	675		445.664	644		445.664	560		445.664	474		445.664	397		445.664	351
446.889	705		446.889	640		446.889	559		446.889	483		446.889	410		446.889	345.5
448.112	636		448.112	650		448.112	554		448.112	472		448.112	392		448.112	330
449.336	670		449.336	616		449.336	549		449.336	456		449.336	386		449.336	343
450.559	657		450.559	642		450.559	538		450.559	477		450.559	385		450.559	325
451.782	665		451.782	620		451.782	532		451.782	457		451.782	362		451.782	332.5
453.005	664		453.005	622		453.005	524		453.005	445		453.005	369		453.005	324.5
454.227	671		454.227	631		454.227	542		454.227	436		454.227	362		454.227	316
455.449	674		455.449	647		455.449	546		455.449	432		455.449	358		455.449	312
456.672	630		456.672	610		456.672	502		456.672	420		456.672	344		456.672	301.5
457.894	628		457.894	605		457.894	503		457.894	429		457.894	350		457.894	300
459.115	646		459.115	618		459.115	524		459.115	427		459.115	350		459.115	307.5
460.338	645		460.338	639		460.338	519		460.338	435		460.338	334		460.338	304.5
461.559	641		461.559	609		461.559	512		461.559	420		461.559	345		461.559	294.5
462.78	654		462.78	626		462.78	528		462.78	444		462.78	332		462.78	319
464.002	672		464.002	646		464.002	537		464.002	446		464.002	360		464.002	315
465.222	659		465.222	643		465.222	542		465.222	438		465.222	357		465.222	307
466.442	650		466.442	635		466.442	536		466.442	471		466.442	362		466.442	326
467.662	662		467.662	635		467.662	528		467.662	434		467.662	362		467.662	315.5
468.883	660		468.883	634		468.883	557		468.883	426		468.883	376		468.883	323.5
470.103	672		470.103	646		470.103	538		470.103	450		470.103	374		470.103	334
471.322	656		471.322	637		471.322	548		471.322	457		471.322	380		471.322	310
472.542	650		472.542	621		472.542	539		472.542	456		472.542	363		472.542	331.5
473.762	644		473.762	624		473.762	542		473.762	466		473.762	374		473.762	327
474.981	651		474.981	624		474.981	542		474.981	460		474.981	397		474.981	335
476.199	670		476.199	616		476.199	522		476.199	474		476.199	372		476.199	343
477.418	651		477.418	613		477.418	544		477.418	458		477.418	402		477.418	333.5
478.636	646		478.636	618		478.636	539		478.636	479		478.636	388		478.636	335
479.855	650		479.855	642		479.855	548		479.855	482		479.855	404		479.855	340.5
481.073	652		481.073	634		481.073	543		481.073	483		481.073	391		481.073	348.5
482.291	647		482.291	638		482.291	564		482.291	462		482.291	404		482.291	353.5
483.508	655		483.508	634		483.508	566		483.508	488		483.508	418		483.508	356.5
484.726	662		484.726	618		484.726	577		484.726	502		484.726	408		484.726	368
485.944	664		485.944	627		485.944	584		485.944	515		485.944	422		485.944	379.25
487.161	656		487.161	636		487.161	582		487.161	528		487.161	426		487.161	382
488.378	677		488.378	640		488.378	562		488.378	524		488.378	439		488.378	381
489.594	663		489.594	634		489.594	559		489.594	519		489.594	457		489.594	390.5
490.811	646		490.811	660		490.811	591		490.811	509		490.811	434		490.811	400
492.027	696		492.027	638		492.027	588		492.027	539		492.027	459		492.027	412
493.243	666		493.243	640		493.243	581		493.243	548		493.243	474		493.243	418
494.458	668		494.458	654		494.458	598		494.458	543		494.458	462		494.458	437
495.675	655		495.675	631		495.675	600		495.675	551		495.675	499		495.675	439
496.891	661		496.891	665		496.891	596		496.891	560		496.891	490		496.891	461
498.106	677		498.106	663		498.106	603		498.106	544		498.106	528		498.106	459.5
499.321	685		499.321	673		499.321	638		499.321	571		499.321	549		499.321	483.5
500.535	687		500.535	681		500.535	642		500.535	624		500.535	571		500.535	504.5
501.75	686		501.75	690		501.75	670		501.75	635		501.75	572		501.75	526
502.964	736		502.964	724		502.964	696		502.964	677		502.964	641		502.964	561
504.178	738		504.178	740		504.178	725		504.178	718		504.178	670		504.178	600.5
505.392	758		505.392	797		505.392	736		505.392	772		505.392	742		505.392	658
506.606	825		506.606	835		506.606	816		506.606	853		506.606	821		506.606	719.5
507.82	867		507.82	876		507.82	908		507.82	918		507.82	896		507.82	804
509.033	958		509.033	948		509.033	998		509.033	1026		509.033	1024		509.033	914
510.246	1010		510.246	1063		510.246	1182		510.246	1207		510.246	1212		510.246	1092.5
511.459	1155		511.459	1205		511.459	1305		511.459	1352		511.459	1434		511.459	1291
512.672	1361		512.672	1412		512.672	1580		512.672	1765		512.672	1794		512.672	1640
513.885	1626		513.885	1770		513.885	2003		513.885	2268		513.885	2336		513.885	2167
515.097	2212		515.097	2373		515.097	2740		515.097	3092		515.097	3304		515.097	3117
516.31	3066		516.31	3462		516.31	4034		516.31	4788		516.31	5122		516.31	4916.5
517.522	5129		517.522	5860		517.522	6889		517.522	8206		517.522	8961		517.522	8817
518.734	9919		518.734	11276		518.734	13547		518.734	16356		518.734	17841		518.734	17432
519.945	18183		519.945	20828		519.945	25287		519.945	30586		519.945	33246		519.945	29043
521.157	20254		521.157	22653		521.157	28144		521.157	33067		521.157	36274		521.157	28202
522.368	11781		522.368	13098		522.368	16500		522.368	18825		522.368	20693		522.368	15747.5
523.579	5994		523.579	6503		523.579	8108		523.579	9153		523.579	9972		523.579	7781.5
524.79	3466		524.79	3723		524.79	4470		524.79	5110		524.79	5474		524.79	4385
525.999	2275		525.999	2480		525.999	2982		525.999	3240		525.999	3474		525.999	2848
527.21	1732		527.21	1837		527.21	2056		527.21	2364		527.21	2442		527.21	2005
528.42	1382		528.42	1469		528.42	1588		528.42	1756		528.42	1800		528.42	1536
529.63	1153		529.63	1220		529.63	1295		529.63	1429		529.63	1431		529.63	1209
530.84	1024		530.84	1056		530.84	1112		530.84	1204		530.84	1196		530.84	1029.5
532.05	902		532.05	943		532.05	991		532.05	1061		532.05	1026		532.05	892
533.26	863		533.26	872		533.26	874		533.26	961		533.26	910		533.26	779
534.469	781		534.469	808		534.469	821		534.469	853		534.469	814		534.469	721
535.677	768		535.677	763		535.677	759		535.677	781		535.677	751		535.677	635
536.886	740		536.886	732		536.886	735		536.886	736		536.886	669		536.886	584
538.094	696		538.094	688		538.094	696		538.094	678		538.094	651		538.094	548
539.303	683		539.303	676		539.303	671		539.303	624		539.303	586		539.303	517
540.511	653		540.511	639		540.511	634		540.511	597		540.511	553		540.511	485.5
541.718	642		541.718	640		541.718	593		541.718	584		541.718	537		541.718	473
542.926	632		542.926	632		542.926	580		542.926	564		542.926	508		542.926	434.5
544.134	627		544.134	566		544.134	574		544.134	545		544.134	489		544.134	419.5
545.342	609		545.342	590		545.342	538		545.342	525		545.342	466		545.342	407
546.549	605		546.549	574		546.549	532		546.549	512		546.549	440		546.549	392.5
547.755	588		547.755	552		547.755	510		547.755	490		547.755	421		547.755	380
548.962	574		548.962	537		548.962	500		548.962	485		548.962	414		548.962	358.5
550.169	577		550.169	547		550.169	483		550.169	468		550.169	411		550.169	368
551.376	571		551.376	558		551.376	484		551.376	438		551.376	393		551.376	351.5
552.581	554		552.581	552		552.581	514		552.581	422		552.581	386		552.581	337
553.787	553		553.787	539		553.787	465		553.787	433		553.787	354		553.787	336.5
554.993	542		554.993	548		554.993	478		554.993	420		554.993	367		554.993	324.5
556.199	536		556.199	521		556.199	463		556.199	424		556.199	370		556.199	321
557.403	522		557.403	541		557.403	452		557.403	417		557.403	338		557.403	316.5
558.609	547		558.609	524		558.609	460		558.609	418		558.609	350		558.609	305
559.814	536		559.814	510		559.814	451		559.814	407		559.814	337		559.814	309
561.018	548		561.018	494		561.018	452		561.018	409		561.018	340		561.018	308.5
562.223	540		562.223	516		562.223	450		562.223	406		562.223	326		562.223	297
563.428	532		563.428	508		563.428	441		563.428	396		563.428	332		563.428	293
564.631	528		564.631	484		564.631	434		564.631	398		564.631	318		564.631	284.5
565.835	527		565.835	505		565.835	416		565.835	370		565.835	310		565.835	296.5
567.04	520		567.04	510		567.04	420		567.04	380		567.04	306		567.04	280.5
568.242	513		568.242	488		568.242	439		568.242	386		568.242	323		568.242	276
569.446	521		569.446	496		569.446	425		569.446	374		569.446	317		569.446	284
570.648	522		570.648	495		570.648	431		570.648	376		570.648	309		570.648	283.5
571.852	505		571.852	485		571.852	422		571.852	360		571.852	307		571.852	271
573.055	513		573.055	496		573.055	405		573.055	358		573.055	307		573.055	275.5
574.257	518		574.257	485		574.257	422		574.257	372		574.257	300		574.257	267.5
575.46	526		575.46	480		575.46	416		575.46	369		575.46	284		575.46	267.5
576.661	526		576.661	486		576.661	415		576.661	374		576.661	297		576.661	261.5
577.863	502		577.863	481		577.863	432		577.863	357		577.863	292		577.863	263.5
579.066	511		579.066	493		579.066	400		579.066	362		579.066	284		579.066	269
580.266	501		580.266	466		580.266	417		580.266	369		580.266	292		580.266	259
581.468	514		581.468	478		581.468	419		581.468	377		581.468	294		581.468	272
582.669	519		582.669	470		582.669	422		582.669	364		582.669	301		582.669	259.5
583.87	524		583.87	506		583.87	419		583.87	368		583.87	295		583.87	263.5
585.07	521		585.07	512		585.07	414		585.07	350		585.07	294		585.07	264
586.271	525		586.271	484		586.271	421		586.271	351		586.271	298		586.271	262.5
587.471	501		587.471	489		587.471	424		587.471	344		587.471	298		587.471	262.5
588.672	494		588.672	480		588.672	409		588.672	370		588.672	294		588.672	271
589.871	522		589.871	504		589.871	417		589.871	360		589.871	294		589.871	259.5
591.071	517		591.071	494		591.071	425		591.071	370		591.071	298		591.071	268.5
592.27	500		592.27	488		592.27	440		592.27	379		592.27	302		592.27	264
593.47	522		593.47	503		593.47	444		593.47	350		593.47	296		593.47	265
594.669	520		594.669	513		594.669	436		594.669	367		594.669	296		594.669	268
595.868	536		595.868	515		595.868	431		595.868	377		595.868	305		595.868	269.5
597.066	556		597.066	503		597.066	424		597.066	370		597.066	310		597.066	267.5
598.266	527		598.266	508		598.266	441		598.266	346		598.266	296		598.266	270
599.463	553		599.463	516		599.463	422		599.463	372		599.463	308		599.463	261.5
600.661	552		600.661	533		600.661	436		600.661	374		600.661	317		600.661	258
601.859	562		601.859	520		601.859	446		601.859	384		601.859	312		601.859	279.5
603.057	546		603.057	547		603.057	438		603.057	371		603.057	302		603.057	277
604.255	579		604.255	542		604.255	460		604.255	392		604.255	304		604.255	273
605.452	573		605.452	555		605.452	438		605.452	387		605.452	320		605.452	265
606.648	570		606.648	536		606.648	456		606.648	368		606.648	310		606.648	277
607.846	578		607.846	555		607.846	448		607.846	371		607.846	325		607.846	286
609.042	582		609.042	528		609.042	477		609.042	358		609.042	322		609.042	285.5
610.24	567		610.24	543		610.24	470		610.24	394		610.24	324		610.24	283.5
611.435	573		611.435	567		611.435	464		611.435	398		611.435	324		611.435	293
612.631	586		612.631	546		612.631	464		612.631	400		612.631	334		612.631	299
613.828	573		613.828	574		613.828	464		613.828	405		613.828	334		613.828	293.5
615.023	582		615.023	561		615.023	472		615.023	393		615.023	347		615.023	300
616.218	588		616.218	548		616.218	482		616.218	414		616.218	340		616.218	294
617.414	577		617.414	578		617.414	480		617.414	407		617.414	347		617.414	306.5
618.609	574		618.609	559		618.609	490		618.609	412		618.609	354		618.609	301.5
619.803	581		619.803	573		619.803	486		619.803	406		619.803	342		619.803	297
620.998	584		620.998	579		620.998	490		620.998	407		620.998	348		620.998	298.5
622.193	593		622.193	546		622.193	473		622.193	418		622.193	355		622.193	306
623.387	582		623.387	572		623.387	494		623.387	408		623.387	350		623.387	308
624.581	574		624.581	561		624.581	478		624.581	429		624.581	340		624.581	298
625.776	581		625.776	557		625.776	464		625.776	410		625.776	342		625.776	302
626.969	572		626.969	561		626.969	471		626.969	396		626.969	324		626.969	293
628.162	584		628.162	563		628.162	478		628.162	412		628.162	332		628.162	291
629.355	560		629.355	552		629.355	465		629.355	398		629.355	306		629.355	285
630.55	581		630.55	555		630.55	470		630.55	384		630.55	327		630.55	281
631.742	554		631.742	556		631.742	460		631.742	392		631.742	324		631.742	285
632.935	572		632.935	542		632.935	470		632.935	381		632.935	328		632.935	284
634.127	578		634.127	537		634.127	452		634.127	404		634.127	327		634.127	283.5
635.319	564		635.319	548		635.319	456		635.319	374		635.319	324		635.319	279
636.512	559		636.512	531		636.512	469		636.512	394		636.512	327		636.512	286.5
637.704	563		637.704	535		637.704	464		637.704	391		637.704	322		637.704	281
638.895	566		638.895	543		638.895	458		638.895	388		638.895	317		638.895	278
640.087	561		640.087	529		640.087	452		640.087	394		640.087	312		640.087	278
641.278	561		641.278	528		641.278	456		641.278	384		641.278	315		641.278	281.5
642.469	532		642.469	529		642.469	448		642.469	380		642.469	318		642.469	283.5
643.659	531		643.659	515		643.659	449		643.659	383		643.659	316		643.659	284
644.851	543		644.851	518		644.851	434		644.851	380		644.851	318		644.851	281
646.042	537		646.042	508		646.042	444		646.042	390		646.042	304		646.042	285
647.232	521		647.232	509		647.232	434		647.232	376		647.232	315		647.232	276
648.422	524		648.422	492		648.422	431		648.422	388		648.422	321		648.422	283
649.612	527		649.612	484		649.612	430		649.612	376		649.612	319		649.612	278.5
650.801	520		650.801	494		650.801	436		650.801	376		650.801	299		650.801	286.5
651.991	524		651.991	480		651.991	420		651.991	364		651.991	315		651.991	274
653.18	520		653.18	499		653.18	417		653.18	365		653.18	305		653.18	284.5
654.369	508		654.369	483		654.369	434		654.369	368		654.369	304		654.369	281.5
655.558	498		655.558	496		655.558	414		655.558	354		655.558	297		655.558	289
656.748	496		656.748	485		656.748	409		656.748	344		656.748	310		656.748	278
657.936	505		657.936	481		657.936	409		657.936	356		657.936	321		657.936	274.5
659.125	509		659.125	489		659.125	414		659.125	375		659.125	300		659.125	280.5
660.313	496		660.313	469		660.313	424		660.313	366		660.313	316		660.313	282
661.501	501		661.501	485		661.501	419		661.501	373		661.501	317		661.501	284
662.688	522		662.688	491		662.688	404		662.688	375		662.688	316		662.688	287.5
663.876	514		663.876	480		663.876	430		663.876	379		663.876	318		663.876	286
665.063	512		665.063	502		665.063	422		665.063	368		665.063	316		665.063	287
666.25	525		666.25	482		666.25	408		666.25	374		666.25	312		666.25	274
667.437	504		667.437	492		667.437	427		667.437	366		667.437	333		667.437	284
668.624	520		668.624	472		668.624	416		668.624	381		668.624	316		668.624	287
669.811	511		669.811	478		669.811	417		669.811	368		669.811	316		669.811	286
670.997	505		670.997	476		670.997	414		670.997	384		670.997	323		670.997	291.5
672.182	522		672.182	498		672.182	423		672.182	376		672.182	317		672.182	290
673.368	516		673.368	488		673.368	418		673.368	391		673.368	330		673.368	281.5
674.554	520		674.554	484		674.554	419		674.554	390		674.554	322		674.554	288.5
675.74	506		675.74	489		675.74	424		675.74	372		675.74	294		675.74	283
676.925	519		676.925	486		676.925	431		676.925	366		676.925	308		676.925	277
678.111	512		678.111	466		678.111	429		678.111	371		678.111	312		678.111	283.5
679.296	527		679.296	476		679.296	413		679.296	362		679.296	318		679.296	267
680.481	511		680.481	496		680.481	426		680.481	383		680.481	311		680.481	278.5
681.665	514		681.665	493		681.665	416		681.665	364		681.665	312		681.665	281.5
682.85	500		682.85	496		682.85	423		682.85	372		682.85	308		682.85	274.5
684.034	531		684.034	495		684.034	420		684.034	356		684.034	305		684.034	260.5
685.217	525		685.217	482		685.217	416		685.217	363		685.217	304		685.217	268
686.401	516		686.401	483		686.401	412		686.401	362		686.401	301		686.401	271
687.585	523		687.585	494		687.585	408		687.585	362		687.585	274		687.585	272.5
688.769	524		688.769	502		688.769	408		688.769	359		688.769	288		688.769	272
689.952	504		689.952	493		689.952	414		689.952	343		689.952	295		689.952	266.5
691.135	498		691.135	494		691.135	404		691.135	362		691.135	284		691.135	257.5
692.317	520		692.317	487		692.317	412		692.317	361		692.317	293		692.317	258
693.5	507		693.5	484		693.5	401		693.5	347		693.5	294		693.5	263
694.683	496		694.683	470		694.683	400		694.683	362		694.683	283		694.683	266.5
695.865	512		695.865	475		695.865	393		695.865	346		695.865	291		695.865	251
697.048	512		697.048	474		697.048	392		697.048	347		697.048	277		697.048	258
698.229	501		698.229	460		698.229	398		698.229	348		698.229	280		698.229	254.5
699.411	503		699.411	475		699.411	400		699.411	337		699.411	273		699.411	245.5
700.592	484		700.592	450		700.592	396		700.592	346		700.592	281		700.592	245
701.774	499		701.774	484		701.774	402		701.774	342		701.774	272		701.774	240
702.954	507		702.954	463		702.954	417		702.954	337		702.954	268		702.954	253.5
704.135	488		704.135	467		704.135	394		704.135	336		704.135	278		704.135	242
705.316	480		705.316	465		705.316	380		705.316	348		705.316	267		705.316	241.5
706.497	501		706.497	458		706.497	370		706.497	332		706.497	276		706.497	242.5
707.676	486		707.676	461		707.676	389		707.676	334		707.676	262		707.676	247
708.857	480		708.857	450		708.857	384		708.857	333		708.857	266		708.857	243.5
710.037	482		710.037	459		710.037	384		710.037	328		710.037	275		710.037	246
711.216	462		711.216	465		711.216	386		711.216	339		711.216	266		711.216	243
712.396	477		712.396	458		712.396	378		712.396	326		712.396	268		712.396	249.5
713.576	488		713.576	452		713.576	374		713.576	334		713.576	260		713.576	241.5
714.754	474		714.754	448		714.754	391		714.754	324		714.754	260		714.754	236.5
715.933	471		715.933	458		715.933	378		715.933	318		715.933	274		715.933	243.5
717.113	481		717.113	430		717.113	385		717.113	324		717.113	270		717.113	240
718.29	463		718.29	440		718.29	366		718.29	332		718.29	266		718.29	238.5
719.469	475		719.469	456		719.469	377		719.469	333		719.469	262		719.469	234
720.646	464		720.646	456		720.646	377		720.646	336		720.646	262		720.646	237.5
721.825	470		721.825	452		721.825	373		721.825	334		721.825	274		721.825	240
723.003	446		723.003	439		723.003	380		723.003	328		723.003	268		723.003	242
724.18	482		724.18	444		724.18	377		724.18	322		724.18	279		724.18	241
725.358	468		725.358	444		725.358	367		725.358	336		725.358	254		725.358	237.5
726.534	468		726.534	454		726.534	374		726.534	316		726.534	256		726.534	243
727.712	480		727.712	441		727.712	376		727.712	318		727.712	263		727.712	236.5
728.889	456		728.889	430		728.889	382		728.889	314		728.889	262		728.889	239.5
730.065	468		730.065	444		730.065	371		730.065	318		730.065	261		730.065	240
731.242	462		731.242	445		731.242	355		731.242	326		731.242	266		731.242	233
732.417	466		732.417	448		732.417	374		732.417	320		732.417	263		732.417	236
733.594	461		733.594	436		733.594	361		733.594	335		733.594	262		733.594	243
734.769	452		734.769	436		734.769	354		734.769	328		734.769	258		734.769	236.5
735.945	462		735.945	436		735.945	370		735.945	310		735.945	262		735.945	236.5
737.12	460		737.12	433		737.12	370		737.12	330		737.12	255		737.12	235
738.296	458		738.296	438		738.296	370		738.296	330		738.296	261		738.296	235
739.47	450		739.47	431		739.47	363		739.47	314		739.47	260		739.47	242.5
740.646	428		740.646	440		740.646	351		740.646	310		740.646	248		740.646	240
741.82	449		741.82	441		741.82	373		741.82	324		741.82	258		741.82	239
742.995	449		742.995	436		742.995	366		742.995	324		742.995	257		742.995	233
744.169	466		744.169	418		744.169	355		744.169	309		744.169	254		744.169	226
745.343	456		745.343	444		745.343	366		745.343	308		745.343	254		745.343	236
746.517	452		746.517	443		746.517	373		746.517	325		746.517	257		746.517	237.5
747.69	446		747.69	435		747.69	355		747.69	326		747.69	269		747.69	235.5
748.864	453		748.864	418		748.864	366		748.864	320		748.864	266		748.864	232
750.037	450		750.037	441		750.037	370		750.037	312		750.037	265		750.037	241.5
751.21	451		751.21	430		751.21	356		751.21	314		751.21	263		751.21	234
752.383	447		752.383	431		752.383	368		752.383	326		752.383	251		752.383	244.5
753.555	453		753.555	428		753.555	371		753.555	314		753.555	262		753.555	233
754.728	464		754.728	430		754.728	384		754.728	323		754.728	264		754.728	238.5
755.9	451		755.9	433		755.9	365		755.9	321		755.9	264		755.9	247.5
757.073	465		757.073	432		757.073	357		757.073	334		757.073	273		757.073	240.5
758.244	458		758.244	428		758.244	380		758.244	328		758.244	262		758.244	247.5
759.416	472		759.416	435		759.416	375		759.416	333		759.416	260		759.416	244
760.588	456		760.588	447		760.588	382		760.588	314		760.588	270		760.588	241
761.759	453		761.759	444		761.759	375		761.759	324		761.759	264		761.759	242.5
762.93	451		762.93	432		762.93	366		762.93	318		762.93	262		762.93	244
764.102	453		764.102	414		764.102	360		764.102	322		764.102	274		764.102	238.5
765.272	445		765.272	420		765.272	384		765.272	326		765.272	268		765.272	240
766.442	471		766.442	445		766.442	370		766.442	323		766.442	270		766.442	237
767.613	443		767.613	434		767.613	373		767.613	322		767.613	275		767.613	245
768.783	446		768.783	438		768.783	373		768.783	330		768.783	270		768.783	242
769.953	466		769.953	438		769.953	374		769.953	320		769.953	267		769.953	240
771.122	461		771.122	444		771.122	365		771.122	333		771.122	277		771.122	249.5
772.293	442		772.293	434		772.293	371		772.293	337		772.293	274		772.293	251
773.462	434		773.462	437		773.462	362		773.462	332		773.462	258		773.462	251
774.631	468		774.631	452		774.631	384		774.631	337		774.631	285		774.631	254.5
775.799	453		775.799	431		775.799	376		775.799	334		775.799	272		775.799	253
776.969	448		776.969	448		776.969	390		776.969	328		776.969	278		776.969	256
778.137	478		778.137	440		778.137	362		778.137	326		778.137	293		778.137	255
779.306	446		779.306	447		779.306	376		779.306	342		779.306	267		779.306	256.5
780.474	456		780.474	440		780.474	375		780.474	330		780.474	280		780.474	249
781.641	463		781.641	440		781.641	370		781.641	338		781.641	268		781.641	255.5
782.81	476		782.81	432		782.81	365		782.81	331		782.81	284		782.81	243.5
783.978	461		783.978	432		783.978	381		783.978	341		783.978	286		783.978	255.5
785.145	458		785.145	439		785.145	376		785.145	330		785.145	288		785.145	256
786.312	440		786.312	447		786.312	378		786.312	344		786.312	272		786.312	254.5
787.479	460		787.479	444		787.479	364		787.479	345		787.479	276		787.479	252
788.646	462		788.646	426		788.646	384		788.646	332		788.646	286		788.646	256
789.813	463		789.813	436		789.813	384		789.813	342		789.813	290		789.813	251.5
790.98	463		790.98	442		790.98	382		790.98	333		790.98	274		790.98	257.5
792.146	468		792.146	441		792.146	374		792.146	340		792.146	296		792.146	252.5
793.312	471		793.312	439		793.312	382		793.312	354		793.312	284		793.312	257.5
794.478	477		794.478	451		794.478	386		794.478	339		794.478	278		794.478	270
795.643	465		795.643	459		795.643	382		795.643	353		795.643	283		795.643	262
796.809	475		796.809	445		796.809	376		796.809	340		796.809	280		796.809	263
797.974	458		797.974	448		797.974	393		797.974	342		797.974	286		797.974	264
799.139	459		799.139	450		799.139	374		799.139	344		799.139	282		799.139	258
800.304	486		800.304	454		800.304	380		800.304	342		800.304	285		800.304	259.5
801.468	454		801.468	448		801.468	384		801.468	356		801.468	287		801.468	261.5
802.633	473		802.633	444		802.633	398		802.633	353		802.633	294		802.633	268
803.799	480		803.799	464		803.799	392		803.799	343		803.799	296		803.799	269.5
804.963	484		804.963	462		804.963	394		804.963	364		804.963	288		804.963	265
806.127	486		806.127	448		806.127	389		806.127	352		806.127	293		806.127	266.5
807.291	498		807.291	462		807.291	408		807.291	351		807.291	298		807.291	261
808.454	487		808.454	471		808.454	402		808.454	351		808.454	308		808.454	278
809.618	500		809.618	468		809.618	424		809.618	364		809.618	294		809.618	267.5
810.781	538		810.781	490		810.781	424		810.781	370		810.781	299		810.781	274
811.944	552		811.944	515		811.944	401		811.944	370		811.944	306		811.944	276
813.107	555		813.107	538		813.107	426		813.107	362		813.107	308		813.107	266
814.268	559		814.268	532		814.268	462		814.268	372		814.268	314		814.268	277
815.431	566		815.431	545		815.431	462		815.431	370		815.431	310		815.431	275
816.593	558		816.593	520		816.593	442		816.593	388		816.593	313		816.593	279.5
817.755	568		817.755	515		817.755	444		817.755	378		817.755	303		817.755	281.5
818.917	551		818.917	496		818.917	448		818.917	374		818.917	304		818.917	274
820.079	500		820.079	501		820.079	420		820.079	376		820.079	306		820.079	270
821.24	508		821.24	501.5		821.24	421		821.24	376.5		821.24	303.5		821.24	272
822.402	509		822.402	491		822.402	420		822.402	372		822.402	301		822.402	269.5
823.563	532		823.563	478		823.563	416		823.563	382		823.563	312		823.563	275
824.724	530		824.724	487		824.724	422		824.724	378		824.724	300		824.724	277
825.885	517		825.885	485		825.885	400		825.885	373		825.885	311		825.885	272.5
827.045	504		827.045	484		827.045	406		827.045	374		827.045	308		827.045	260.5
828.205	523		828.205	470		828.205	410		828.205	368		828.205	296		828.205	261.5
829.365	532		829.365	479		829.365	419		829.365	382		829.365	312		829.365	274
830.526	518		830.526	492		830.526	415		830.526	368		830.526	302		830.526	270
831.686	519		831.686	474		831.686	397		831.686	382		831.686	309		831.686	279
832.845	526		832.845	504		832.845	405		832.845	378		832.845	304		832.845	276.5
834.005	516		834.005	486		834.005	424		834.005	372		834.005	299		834.005	269.5
835.163	498		835.163	486		835.163	418		835.163	366		835.163	296		835.163	260
836.322	513		836.322	474		836.322	420		836.322	371		836.322	282		836.322	269
837.482	500		837.482	487		837.482	411		837.482	354		837.482	274		837.482	271
838.641	488		838.641	464		838.641	420		838.641	363		838.641	286		838.641	261.5
839.799	506		839.799	470		839.799	410		839.799	354		839.799	300		839.799	265
840.956	512		840.956	474		840.956	423		840.956	372		840.956	280		840.956	267.5
842.115	534		842.115	491		842.115	409		842.115	346		842.115	302		842.115	263.5
843.273	526		843.273	500		843.273	412		843.273	364		843.273	298		843.273	264
844.431	510		844.431	502		844.431	410		844.431	379		844.431	292		844.431	277.5
845.588	534		845.588	506		845.588	420		845.588	380		845.588	294		845.588	267
846.745	520		846.745	516		846.745	426		846.745	374		846.745	294		846.745	270
847.903	534		847.903	494		847.903	422		847.903	356		847.903	295		847.903	264
849.059	542		849.059	516		849.059	427		849.059	382		849.059	306		849.059	270.5
850.216	520		850.216	512		850.216	436		850.216	384		850.216	296		850.216	255.5
851.373	528		851.373	511		851.373	433		851.373	363		851.373	298		851.373	270.5
852.53	568		852.53	518		852.53	439		852.53	370		852.53	305		852.53	278.5
853.685	552		853.685	529		853.685	448		853.685	395		853.685	299		853.685	265
854.841	572		854.841	538		854.841	476		854.841	390		854.841	308		854.841	272.5
855.997	620		855.997	580		855.997	478		855.997	395		855.997	331		855.997	283
857.152	634		857.152	625		857.152	490		857.152	428		857.152	350		857.152	295.5
858.308	661		858.308	640		858.308	540		858.308	426		858.308	327		858.308	291
859.462	644		859.462	623		859.462	506		859.462	418		859.462	328		859.462	304.5
860.618	602		860.618	575		860.618	488		860.618	426		860.618	313		860.618	288.5
861.773	616		861.773	584		861.773	488		861.773	416		861.773	319		861.773	291
862.927	590		862.927	580		862.927	474		862.927	410		862.927	310		862.927	283
864.082	594		864.082	564		864.082	457		864.082	392		864.082	309		864.082	279
865.235	554		865.235	530		865.235	452		865.235	386		865.235	306		865.235	285.5
866.39	557		866.39	537		866.39	434		866.39	378		866.39	306		866.39	279
867.544	546		867.544	510		867.544	435		867.544	391		867.544	309		867.544	279
868.697	542		868.697	511		868.697	429		868.697	364		868.697	317		868.697	287.5
869.852	529		869.852	499		869.852	435		869.852	372		869.852	302		869.852	274
871.004	526		871.004	496		871.004	424		871.004	369		871.004	306		871.004	276
872.158	533		872.158	500		872.158	429		872.158	373		872.158	302		872.158	279.5
873.31	531		873.31	496		873.31	418		873.31	360		873.31	302		873.31	280.5
874.463	534		874.463	502		874.463	437		874.463	374		874.463	292		874.463	273
875.615	522		875.615	490		875.615	430		875.615	372		875.615	308		875.615	274
876.768	528		876.768	512		876.768	416		876.768	372		876.768	308		876.768	274
877.92	530		877.92	505		877.92	409		877.92	374		877.92	302		877.92	285.5
879.072	531		879.072	512		879.072	423		879.072	377		879.072	306		879.072	285
880.224	514		880.224	502		880.224	442		880.224	372		880.224	312		880.224	272
881.376	520		881.376	498		881.376	416		881.376	370		881.376	314		881.376	269.5
882.527	524		882.527	503		882.527	424		882.527	378		882.527	305		882.527	278
883.679	535		883.679	472		883.679	418		883.679	373		883.679	300		883.679	276
884.829	516		884.829	500		884.829	419		884.829	394		884.829	306		884.829	275
885.981	534		885.981	494		885.981	426		885.981	374		885.981	314		885.981	278.5
887.131	524		887.131	494		887.131	420		887.131	372		887.131	320		887.131	271
888.282	537		888.282	501		888.282	444		888.282	368		888.282	316		888.282	278
889.432	519		889.432	504		889.432	436		889.432	362		889.432	310		889.432	281
890.581	526		890.581	500		890.581	426		890.581	378		890.581	324		890.581	289.5
891.732	510		891.732	506		891.732	425		891.732	371		891.732	310		891.732	290
892.881	511		892.881	502		892.881	424		892.881	375		892.881	323		892.881	267
894.031	543		894.031	490		894.031	422		894.031	383		894.031	296		894.031	285
895.18	522		895.18	511		895.18	430		895.18	378		895.18	310		895.18	279.5
896.329	535		896.329	503		896.329	418		896.329	370		896.329	324		896.329	288.5
897.479	533		897.479	484		897.479	430		897.479	385		897.479	314		897.479	283
898.627	532		898.627	484		898.627	422		898.627	398		898.627	300		898.627	283.5
899.775	537		899.775	506		899.775	445		899.775	390		899.775	304		899.775	277
900.924	538		900.924	500		900.924	436		900.924	386		900.924	305		900.924	273.5
902.072	540		902.072	499		902.072	437		902.072	385		902.072	319		902.072	283
903.22	526		903.22	497		903.22	428		903.22	387		903.22	312		903.22	276.5
904.369	541		904.369	512		904.369	430		904.369	381		904.369	308		904.369	283
905.516	530		905.516	510		905.516	402		905.516	388		905.516	314		905.516	281
906.663	528		906.663	510		906.663	444		906.663	391		906.663	317		906.663	285.5
907.81	533		907.81	526		907.81	430		907.81	364		907.81	326		907.81	280.5
908.958	529		908.958	510		908.958	430		908.958	376		908.958	319		908.958	284.5
910.104	538		910.104	495		910.104	428		910.104	395		910.104	316		910.104	287.5
911.251	540		911.251	503		911.251	434		911.251	396		911.251	302		911.251	286.5
912.397	539		912.397	507		912.397	439		912.397	388		912.397	315		912.397	267.5
913.544	536		913.544	501		913.544	435		913.544	386		913.544	324		913.544	289
914.69	518		914.69	504		914.69	444		914.69	384		914.69	317		914.69	287
915.836	531		915.836	494		915.836	428		915.836	384		915.836	312		915.836	294.5
916.981	525		916.981	514		916.981	420		916.981	384		916.981	316		916.981	282.5
918.128	524		918.128	495		918.128	441		918.128	382		918.128	323		918.128	292
919.273	504		919.273	494		919.273	425		919.273	392		919.273	326		919.273	296
920.418	502		920.418	504		920.418	430		920.418	382		920.418	325		920.418	298.5
921.563	518		921.563	500		921.563	446		921.563	391		921.563	322		921.563	298.5
922.707	532		922.707	501		922.707	428		922.707	390		922.707	332		922.707	301.5
923.852	518		923.852	495		923.852	434		923.852	413		923.852	350		923.852	308.5
924.997	509		924.997	496		924.997	430		924.997	412		924.997	353		924.997	320.5
926.141	533		926.141	523		926.141	450		926.141	424		926.141	364		926.141	343
927.285	562		927.285	534		927.285	494		927.285	464		927.285	405		927.285	365
928.429	555		928.429	529		928.429	483		928.429	478		928.429	426		928.429	393.5
929.572	592		929.572	552		929.572	516		929.572	498		929.572	461		929.572	439
930.716	582		930.716	600		930.716	550		930.716	531		930.716	524		930.716	464
931.859	632		931.859	584		931.859	568		931.859	570		931.859	548		931.859	512.5
933.002	664		933.002	637		933.002	598		933.002	624		933.002	598		933.002	534
934.145	685		934.145	656		934.145	639		934.145	663		934.145	640		934.145	583
935.289	723		935.289	700		935.289	656		935.289	704		935.289	702		935.289	646.5
936.431	765		936.431	722		936.431	718		936.431	717		936.431	745		936.431	672
937.573	759		937.573	756		937.573	744		937.573	776		937.573	784		937.573	716.5
938.716	797		938.716	751		938.716	744		938.716	800		938.716	822		938.716	745
939.858	785		939.858	784		939.858	776		939.858	827		939.858	857		939.858	751.5
940.999	808		940.999	786		940.999	777		940.999	816		940.999	868		940.999	784.5
942.141	819		942.141	778		942.141	791		942.141	850		942.141	852		942.141	759.5
943.282	790		943.282	780		943.282	775		943.282	828		943.282	860		943.282	744.5
944.424	779		944.424	762		944.424	740		944.424	799		944.424	842		944.424	737
945.565	786		945.565	764		945.565	758		945.565	780		945.565	829		945.565	737
946.706	796		946.706	769		946.706	760		946.706	792		946.706	814		946.706	722
947.846	759		947.846	746		947.846	749		947.846	768		947.846	808		947.846	708.5
948.987	757		948.987	750		948.987	728		948.987	776		948.987	814		948.987	716
950.127	764		950.127	761		950.127	754		950.127	758		950.127	814		950.127	693.5
951.267	781		951.267	728		951.267	714		951.267	764		951.267	772		951.267	699
952.407	751		952.407	754		952.407	744		952.407	770		952.407	778		952.407	684.5
953.547	765		953.547	718		953.547	744		953.547	766		953.547	762		953.547	686
954.686	738		954.686	745		954.686	728		954.686	766		954.686	778		954.686	709.5
955.825	736		955.825	698		955.825	732		955.825	768		955.825	787		955.825	680
956.964	752		956.964	744		956.964	729		956.964	742		956.964	786		956.964	700.5
958.104	746		958.104	716		958.104	747		958.104	766		958.104	775		958.104	688
959.243	749		959.243	738		959.243	726		959.243	730		959.243	756		959.243	686.5
960.381	747		960.381	729		960.381	702		960.381	755		960.381	765		960.381	675
961.52	729		961.52	727		961.52	717		961.52	736		961.52	780		961.52	688.5
962.658	737		962.658	722		962.658	706		962.658	744		962.658	768		962.658	671
963.797	710		963.797	696		963.797	690		963.797	752		963.797	772		963.797	671.5
964.933	720		964.933	713		964.933	720		964.933	745		964.933	769		964.933	669
966.071	729		966.071	708		966.071	706		966.071	722		966.071	734		966.071	650
967.209	735		967.209	700		967.209	686		967.209	724		967.209	735		967.209	681
968.347	724		968.347	708		968.347	699		968.347	718		968.347	730		968.347	667.5
969.484	708		969.484	719		969.484	706		969.484	704		969.484	746		969.484	656.5
970.621	709		970.621	703		970.621	701		970.621	726		970.621	728		970.621	650.5
971.757	708		971.757	686		971.757	689		971.757	704		971.757	740		971.757	632.5
972.894	710		972.894	675		972.894	660		972.894	718		972.894	730		972.894	653
974.031	706		974.031	706		974.031	668		974.031	702		974.031	720		974.031	648
975.167	706		975.167	686		975.167	675		975.167	702		975.167	708		975.167	629.5
976.302	730		976.302	694		976.302	652		976.302	694		976.302	719		976.302	628
977.438	714		977.438	687		977.438	678		977.438	693		977.438	672		977.438	627
978.574	688		978.574	682		978.574	670		978.574	674		978.574	716		978.574	625.5
979.71	688		979.71	652		979.71	642		979.71	698		979.71	688		979.71	627
980.844	706		980.844	664		980.844	656		980.844	694		980.844	684		980.844	605.5
981.98	695		981.98	684		981.98	671		981.98	662		981.98	679		981.98	608
983.115	673		983.115	647		983.115	655		983.115	668		983.115	670		983.115	591
984.249	679		984.249	662		984.249	639		984.249	656		984.249	657		984.249	578
985.384	655		985.384	629		985.384	634		985.384	624		985.384	648		985.384	569
986.519	659		986.519	630		986.519	621		986.519	634		986.519	632		986.519	565
987.653	606		987.653	622		987.653	602		987.653	618		987.653	624		987.653	533
988.787	608		988.787	600		988.787	570		988.787	593		988.787	580		988.787	522
989.921	619		989.921	584		989.921	575		989.921	575		989.921	553		989.921	494
991.054	587		991.054	586		991.054	566		991.054	562		991.054	512		991.054	463.5
992.188	596		992.188	570		992.188	528		992.188	509		992.188	504		992.188	439
993.321	574		993.321	543		993.321	517		993.321	510		993.321	472		993.321	430
994.453	562		994.453	540		994.453	519		994.453	492		994.453	452		994.453	416
995.587	571		995.587	522		995.587	486		995.587	472		995.587	438		995.587	393
996.72	541		996.72	532		996.72	487		996.72	452		996.72	420		996.72	373
997.852	518		997.852	524		997.852	473		997.852	452		997.852	412		997.852	372.5
998.985	535		998.985	514		998.985	471		998.985	452		998.985	388		998.985	350
1000.12	538		1000.12	488		1000.12	456		1000.12	418		1000.12	385		1000.12	354.5
1001.25	500		1001.25	502		1001.25	458		1001.25	424		1001.25	388		1001.25	335
1002.38	533		1002.38	493		1002.38	442		1002.38	427		1002.38	379		1002.38	329
1003.51	507		1003.51	472		1003.51	428		1003.51	408		1003.51	359		1003.51	333
1004.64	517		1004.64	483		1004.64	423		1004.64	396		1004.64	353		1004.64	331.5
1005.77	474		1005.77	472		1005.77	424		1005.77	383		1005.77	338		1005.77	322.5
1006.91	502		1006.91	485		1006.91	432		1006.91	390		1006.91	340		1006.91	306.5
1008.04	502		1008.04	487		1008.04	412		1008.04	378		1008.04	339		1008.04	306.5
1009.17	501		1009.17	471		1009.17	412		1009.17	388		1009.17	334		1009.17	304
1010.3	484		1010.3	473		1010.3	415		1010.3	384		1010.3	328		1010.3	303.5
1011.43	491		1011.43	460		1011.43	415		1011.43	384		1011.43	310		1011.43	295
1012.56	476		1012.56	453		1012.56	409		1012.56	367		1012.56	325		1012.56	290.5
1013.69	486		1013.69	473		1013.69	378		1013.69	374		1013.69	309		1013.69	297
1014.82	498		1014.82	452		1014.82	394		1014.82	378		1014.82	313		1014.82	279
1015.95	460		1015.95	460		1015.95	396		1015.95	366		1015.95	314		1015.95	284
1017.08	478		1017.08	456		1017.08	402		1017.08	364		1017.08	304		1017.08	272
1018.21	480		1018.21	464		1018.21	405		1018.21	366		1018.21	304		1018.21	278
1019.33	486		1019.33	447		1019.33	386		1019.33	360		1019.33	310		1019.33	267
1020.46	469		1020.46	450		1020.46	398		1020.46	358		1020.46	300		1020.46	254.5
1021.59	460		1021.59	456		1021.59	391		1021.59	342		1021.59	300		1021.59	266
1022.72	460		1022.72	465		1022.72	387		1022.72	346		1022.72	284		1022.72	264
1023.85	466		1023.85	424		1023.85	385		1023.85	338		1023.85	284		1023.85	258
1024.98	468		1024.98	455		1024.98	394		1024.98	346		1024.98	289		1024.98	264
1026.1	462		1026.1	428		1026.1	387		1026.1	348		1026.1	283		1026.1	263
1027.23	466		1027.23	444		1027.23	387		1027.23	346		1027.23	274		1027.23	247
1028.36	472		1028.36	434		1028.36	385		1028.36	335		1028.36	276		1028.36	255
1029.49	470		1029.49	428		1029.49	360		1029.49	329		1029.49	276		1029.49	248
1030.62	463		1030.62	437		1030.62	369		1030.62	324		1030.62	271		1030.62	243
1031.74	467		1031.74	430		1031.74	371		1031.74	338		1031.74	279		1031.74	240
1032.87	467		1032.87	449		1032.87	364		1032.87	340		1032.87	266		1032.87	248.5
1034	454		1034	430		1034	373		1034	327		1034	266		1034	237
1035.12	447		1035.12	441		1035.12	354		1035.12	314		1035.12	260		1035.12	232.5
1036.25	446		1036.25	448		1036.25	364		1036.25	321		1036.25	255		1036.25	226
1037.37	455		1037.37	431		1037.37	369		1037.37	312		1037.37	259		1037.37	228
1038.5	455		1038.5	429		1038.5	370		1038.5	306		1038.5	244		1038.5	226.5
1039.63	460		1039.63	431		1039.63	375		1039.63	308		1039.63	244		1039.63	226
1040.75	452		1040.75	426		1040.75	358		1040.75	314		1040.75	244		1040.75	219
1041.88	450		1041.88	421		1041.88	364		1041.88	310		1041.88	230		1041.88	219.5
1043	461		1043	431		1043	353		1043	306		1043	243		1043	210
1044.13	434		1044.13	441		1044.13	358		1044.13	317		1044.13	232		1044.13	220
1045.25	457		1045.25	426		1045.25	349		1045.25	304		1045.25	231		1045.25	215.5
1046.38	470		1046.38	438		1046.38	342		1046.38	304		1046.38	244		1046.38	210
1047.5	456		1047.5	426		1047.5	350		1047.5	312		1047.5	236		1047.5	207
1048.62	462		1048.62	442		1048.62	356		1048.62	319		1048.62	233		1048.62	215
1049.75	486		1049.75	441		1049.75	361		1049.75	306		1049.75	239		1049.75	210.5
1050.87	484		1050.87	443		1050.87	371		1050.87	320		1050.87	239		1050.87	216.5
1052	479		1052	448		1052	364		1052	310		1052	232		1052	215
1053.12	496		1053.12	450		1053.12	374		1053.12	322		1053.12	237		1053.12	210
1054.24	526		1054.24	482		1054.24	376		1054.24	318		1054.24	236		1054.24	209.5
1055.37	546		1055.37	488		1055.37	402		1055.37	324		1055.37	228		1055.37	212.5
1056.49	554		1056.49	516		1056.49	411		1056.49	336		1056.49	241		1056.49	215.5
1057.61	575		1057.61	530		1057.61	417		1057.61	330		1057.61	224		1057.61	208
1058.73	578		1058.73	526		1058.73	422		1058.73	318		1058.73	234		1058.73	212.5
1059.86	578		1059.86	545		1059.86	433		1059.86	345		1059.86	243		1059.86	217.5
1060.98	581		1060.98	535		1060.98	422		1060.98	340		1060.98	238		1060.98	211
1062.1	582		1062.1	538		1062.1	414		1062.1	328		1062.1	237		1062.1	211
1063.22	577		1063.22	556		1063.22	432		1063.22	356		1063.22	234		1063.22	215
1064.34	594		1064.34	526		1064.34	422		1064.34	350		1064.34	248		1064.34	201
1065.47	591		1065.47	543		1065.47	443		1065.47	357		1065.47	240		1065.47	213.5
1066.59	592		1066.59	556		1066.59	428		1066.59	349		1066.59	239		1066.59	215
1067.71	587		1067.71	532		1067.71	414		1067.71	351		1067.71	240		1067.71	213
1068.83	578		1068.83	519		1068.83	422		1068.83	335		1068.83	246		1068.83	218
1069.95	561		1069.95	530		1069.95	417		1069.95	320		1069.95	242		1069.95	211.5
1071.07	544		1071.07	512		1071.07	420		1071.07	333		1071.07	244		1071.07	225
1072.19	526		1072.19	482		1072.19	404		1072.19	324		1072.19	242		1072.19	210.5
1073.31	523		1073.31	491		1073.31	407		1073.31	324		1073.31	242		1073.31	217.5
1074.43	512		1074.43	478		1074.43	396		1074.43	338		1074.43	234		1074.43	219
1075.55	508		1075.55	469		1075.55	399		1075.55	306		1075.55	242		1075.55	218
1076.67	502		1076.67	483		1076.67	384		1076.67	320		1076.67	238		1076.67	216
1077.79	503		1077.79	471		1077.79	398		1077.79	327		1077.79	234		1077.79	221
1078.91	512		1078.91	466		1078.91	388		1078.91	324		1078.91	241		1078.91	219.5
1080.03	501		1080.03	459		1080.03	393		1080.03	318		1080.03	234		1080.03	216.5
1081.15	502		1081.15	469		1081.15	376		1081.15	310		1081.15	238		1081.15	218
1082.27	496		1082.27	455		1082.27	386		1082.27	320		1082.27	244		1082.27	225
1083.39	482		1083.39	456		1083.39	382		1083.39	328		1083.39	235		1083.39	212.5
1084.5	492		1084.5	469		1084.5	380		1084.5	320		1084.5	239		1084.5	217.5
1085.62	495		1085.62	464		1085.62	370		1085.62	317		1085.62	241		1085.62	218
1086.74	484		1086.74	451		1086.74	384		1086.74	315		1086.74	236		1086.74	216
1087.86	493		1087.86	448		1087.86	378		1087.86	310		1087.86	226		1087.86	213
1088.97	479		1088.97	454		1088.97	374		1088.97	315		1088.97	226		1088.97	213
1090.09	487		1090.09	468		1090.09	374		1090.09	308		1090.09	234		1090.09	210
1091.21	493		1091.21	448		1091.21	380		1091.21	300		1091.21	233		1091.21	208.5
1092.33	485		1092.33	449		1092.33	369		1092.33	315		1092.33	238		1092.33	220
1093.44	488		1093.44	476		1093.44	375		1093.44	321		1093.44	237		1093.44	209
1094.56	472		1094.56	442		1094.56	362		1094.56	315		1094.56	231		1094.56	213.5
1095.68	474		1095.68	459		1095.68	389		1095.68	320		1095.68	237		1095.68	218
1096.79	490		1096.79	470		1096.79	387		1096.79	322		1096.79	230		1096.79	210
1097.91	480		1097.91	456		1097.91	376		1097.91	325		1097.91	242		1097.91	212
1099.03	474		1099.03	440		1099.03	372		1099.03	306		1099.03	235		1099.03	209.5
1100.14	466		1100.14	469		1100.14	378		1100.14	306		1100.14	226		1100.14	207
1101.26	490		1101.26	472		1101.26	375		1101.26	310		1101.26	240		1101.26	220
1102.37	487		1102.37	474		1102.37	371		1102.37	329		1102.37	240		1102.37	222.5
1103.49	478		1103.49	448		1103.49	374		1103.49	326		1103.49	248		1103.49	214.5
1104.6	474		1104.6	470		1104.6	385		1104.6	314		1104.6	230		1104.6	210
1105.72	468		1105.72	472		1105.72	370		1105.72	320		1105.72	245		1105.72	216.5
1106.83	502		1106.83	460		1106.83	376		1106.83	320		1106.83	243		1106.83	214
1107.95	490		1107.95	484		1107.95	397		1107.95	322		1107.95	234		1107.95	216
1109.06	504		1109.06	487		1109.06	390		1109.06	308		1109.06	236		1109.06	218.5
1110.18	500		1110.18	491		1110.18	385		1110.18	322		1110.18	239		1110.18	215.5
1111.29	502		1111.29	493		1111.29	387		1111.29	312		1111.29	235		1111.29	214.5
1112.4	512		1112.4	488		1112.4	396		1112.4	328		1112.4	242		1112.4	222
1113.52	508		1113.52	485		1113.52	394		1113.52	321		1113.52	242		1113.52	221
1114.63	492		1114.63	484		1114.63	411		1114.63	316		1114.63	248		1114.63	218
1115.74	512		1115.74	497		1115.74	394		1115.74	316		1115.74	248		1115.74	213.5
1116.86	498		1116.86	501		1116.86	399		1116.86	330		1116.86	238		1116.86	220.5
1117.97	521		1117.97	497		1117.97	414		1117.97	342		1117.97	247		1117.97	222.5
1119.08	500		1119.08	478		1119.08	411		1119.08	319		1119.08	248		1119.08	217.5
1120.2	519		1120.2	488		1120.2	416		1120.2	334		1120.2	248		1120.2	214.5
1121.31	513		1121.31	488		1121.31	400		1121.31	337		1121.31	240		1121.31	220.5
1122.42	526		1122.42	476		1122.42	408		1122.42	332		1122.42	252		1122.42	222
1123.53	512		1123.53	493		1123.53	411		1123.53	319		1123.53	247		1123.53	221.5
1124.64	524		1124.64	498		1124.64	405		1124.64	339		1124.64	239		1124.64	223.5
1125.76	508		1125.76	480		1125.76	407		1125.76	331		1125.76	244		1125.76	221
1126.87	516		1126.87	483		1126.87	406		1126.87	332		1126.87	254		1126.87	231
1127.98	519		1127.98	514		1127.98	402		1127.98	336		1127.98	239		1127.98	227
1129.09	510		1129.09	482		1129.09	392		1129.09	314		1129.09	244		1129.09	220
1130.2	526		1130.2	470		1130.2	388		1130.2	336		1130.2	245		1130.2	224.5
1131.31	511		1131.31	483		1131.31	397		1131.31	330		1131.31	247		1131.31	219
1132.42	504		1132.42	490		1132.42	398		1132.42	330		1132.42	252		1132.42	224.5
1133.53	524		1133.53	480		1133.53	409		1133.53	347		1133.53	242		1133.53	228
1134.64	514		1134.64	473		1134.64	400		1134.64	318		1134.64	241		1134.64	230.5
1135.75	515		1135.75	460		1135.75	398		1135.75	329		1135.75	228		1135.75	219.5
1136.86	510		1136.86	488		1136.86	400		1136.86	333		1136.86	242		1136.86	218.5
1137.97	514		1137.97	500		1137.97	390		1137.97	336		1137.97	243		1137.97	220.5
1139.08	508		1139.08	464		1139.08	393		1139.08	338		1139.08	246		1139.08	223
1140.19	504		1140.19	497		1140.19	399		1140.19	330		1140.19	239		1140.19	223
1141.3	514		1141.3	482		1141.3	400		1141.3	329		1141.3	246		1141.3	220.5
1142.41	486		1142.41	498		1142.41	396		1142.41	329		1142.41	248		1142.41	227.5
1143.52	515		1143.52	491		1143.52	383		1143.52	318		1143.52	240		1143.52	220.5
1144.63	492		1144.63	493		1144.63	387		1144.63	336		1144.63	240		1144.63	226
1145.74	482		1145.74	472		1145.74	385		1145.74	319		1145.74	244		1145.74	215
1146.84	510		1146.84	484		1146.84	404		1146.84	321		1146.84	240		1146.84	225.5
1147.95	507		1147.95	482		1147.95	404		1147.95	318		1147.95	248		1147.95	224
1149.06	506		1149.06	473		1149.06	408		1149.06	335		1149.06	248		1149.06	224
1150.17	488		1150.17	486		1150.17	399		1150.17	324		1150.17	243		1150.17	224
1151.28	525		1151.28	482		1151.28	409		1151.28	312		1151.28	246		1151.28	220
1152.38	494		1152.38	490		1152.38	395		1152.38	320		1152.38	246		1152.38	227
1153.49	509		1153.49	478		1153.49	412		1153.49	322		1153.49	244		1153.49	224.5
1154.6	509		1154.6	467		1154.6	403		1154.6	319		1154.6	248		1154.6	224
1155.7	522		1155.7	466		1155.7	404		1155.7	327		1155.7	232		1155.7	221.5
1156.81	508		1156.81	482		1156.81	386		1156.81	333		1156.81	249		1156.81	222.5
1157.92	496		1157.92	486		1157.92	400		1157.92	327		1157.92	233		1157.92	217
1159.02	510		1159.02	491		1159.02	392		1159.02	344		1159.02	247		1159.02	220
1160.13	508		1160.13	492		1160.13	407		1160.13	344		1160.13	245		1160.13	228
1161.24	511		1161.24	489		1161.24	392		1161.24	328		1161.24	238		1161.24	219
1162.34	478		1162.34	476		1162.34	400		1162.34	339		1162.34	243		1162.34	225
1163.45	517		1163.45	491		1163.45	411		1163.45	333		1163.45	241		1163.45	222
1164.55	496		1164.55	487		1164.55	404		1164.55	338		1164.55	240		1164.55	224.5
1165.66	492		1165.66	486		1165.66	400		1165.66	342		1165.66	240		1165.66	219.5
1166.76	516		1166.76	491		1166.76	402		1166.76	337		1166.76	235		1166.76	219.5
1167.87	497		1167.87	464		1167.87	380		1167.87	332		1167.87	248		1167.87	223
1168.97	512		1168.97	513		1168.97	397		1168.97	312		1168.97	247		1168.97	221.5
1170.08	517		1170.08	492		1170.08	381		1170.08	314		1170.08	241		1170.08	221
1171.18	514		1171.18	504		1171.18	388		1171.18	335		1171.18	230		1171.18	220
1172.28	515		1172.28	489		1172.28	402		1172.28	336		1172.28	236		1172.28	218
1173.39	504		1173.39	505		1173.39	408		1173.39	337		1173.39	246		1173.39	227
1174.49	525		1174.49	491		1174.49	392		1174.49	332		1174.49	244		1174.49	221.5
1175.6	488		1175.6	486		1175.6	404		1175.6	334		1175.6	236		1175.6	217
1176.7	520		1176.7	491		1176.7	397		1176.7	333		1176.7	246		1176.7	221
1177.8	499		1177.8	489		1177.8	408		1177.8	324		1177.8	241		1177.8	223.5
1178.91	509		1178.91	501		1178.91	406		1178.91	333		1178.91	259		1178.91	218
1180.01	518		1180.01	480		1180.01	401		1180.01	345		1180.01	248		1180.01	218
1181.11	492		1181.11	494		1181.11	403		1181.11	336		1181.11	246		1181.11	228.5
1182.21	520		1182.21	490		1182.21	411		1182.21	336		1182.21	249		1182.21	220
1183.32	504		1183.32	501		1183.32	413		1183.32	334		1183.32	255		1183.32	218
1184.42	517		1184.42	499		1184.42	399		1184.42	340		1184.42	246		1184.42	220
1185.52	508		1185.52	489		1185.52	392		1185.52	331		1185.52	246		1185.52	218.5
1186.62	526		1186.62	501		1186.62	407		1186.62	336		1186.62	250		1186.62	224.5
1187.72	536		1187.72	485		1187.72	409		1187.72	343		1187.72	257		1187.72	223.5
1188.83	504		1188.83	500		1188.83	399		1188.83	338		1188.83	246		1188.83	220.5
1189.93	522		1189.93	505		1189.93	408		1189.93	342		1189.93	251		1189.93	225
1191.03	522		1191.03	494		1191.03	420		1191.03	338		1191.03	248		1191.03	216.5
1192.13	524		1192.13	493		1192.13	409		1192.13	347		1192.13	255		1192.13	226
1193.23	521		1193.23	489		1193.23	410		1193.23	342		1193.23	247		1193.23	219.5
1194.33	514		1194.33	508		1194.33	408		1194.33	333		1194.33	245		1194.33	229.5
1195.43	515		1195.43	504		1195.43	408		1195.43	338		1195.43	248		1195.43	215
1196.53	543		1196.53	496		1196.53	409		1196.53	344		1196.53	247		1196.53	227
1197.63	536		1197.63	509		1197.63	410		1197.63	338		1197.63	244		1197.63	223
1198.73	546		1198.73	526		1198.73	413		1198.73	345		1198.73	251		1198.73	227.5
1199.83	557.858		1199.83	524.695		1199.83	416.659		1199.83	358.385		1199.83	254.121		1199.83	225.673
1200.93	531.716		1200.93	514.39		1200.93	422.318		1200.93	346.77		1200.93	246.241		1200.93	230.346
1202.03	548.573		1202.03	514.086		1202.03	419.977		1202.03	346.155		1202.03	242.362		1202.03	226.018
1203.13	555.431		1203.13	518.781		1203.13	421.636		1203.13	321.54		1203.13	254.483		1203.13	220.691
1204.23	561.289		1204.23	536.476		1204.23	435.295		1204.23	361.925		1204.23	238.603		1204.23	228.364
1205.33	559.147		1205.33	526.171		1205.33	428.954		1205.33	351.31		1205.33	243.724		1205.33	222.037
1206.42	562.005		1206.42	532.866		1206.42	425.613		1206.42	334.695		1206.42	248.845		1206.42	224.709
1207.52	567.863		1207.52	517.562		1207.52	440.272		1207.52	358.08		1207.52	252.965		1207.52	230.882
1208.62	563.72		1208.62	528.257		1208.62	425.931		1208.62	359.465		1208.62	247.086		1208.62	230.555
1209.72	570.578		1209.72	530.952		1209.72	440.59		1209.72	362.85		1209.72	257.207		1209.72	221.728
1210.82	559.436		1210.82	545.647		1210.82	447.249		1210.82	357.235		1210.82	253.327		1210.82	232.9
1211.92	563.294		1211.92	553.343		1211.92	418.909		1211.92	362.62		1211.92	256.448		1211.92	226.073
1213.01	571.152		1213.01	546.038		1213.01	448.568		1213.01	367.005		1213.01	245.569		1213.01	231.246
1214.11	572.009		1214.11	537.733		1214.11	441.227		1214.11	352.39		1214.11	259.689		1214.11	226.919
1215.21	572.867		1215.21	551.428		1215.21	448.886		1215.21	364.775		1215.21	252.81		1215.21	229.091
1216.3	589.725		1216.3	559.123		1216.3	462.545		1216.3	350.16		1216.3	251.931		1216.3	235.764
1217.4	580.583		1217.4	546.819		1217.4	441.204		1217.4	352.545		1217.4	253.051		1217.4	225.937
1218.5	599.441		1218.5	547.514		1218.5	449.863		1218.5	362.93		1218.5	255.172		1218.5	225.11
1219.6	590.299		1219.6	555.209		1219.6	450.522		1219.6	373.314		1219.6	252.293		1219.6	232.282
1220.69	597.156		1220.69	557.904		1220.69	452.181		1220.69	359.699		1220.69	261.413		1220.69	236.455
1221.79	600.014		1221.79	558.599		1221.79	460.84		1221.79	374.084		1221.79	257.534		1221.79	229.628
1222.88	592.872		1222.88	561.295		1222.88	460.499		1222.88	368.469		1222.88	264.654		1222.88	233.801
1223.98	590.73		1223.98	547.99		1223.98	476.158		1223.98	371.854		1223.98	255.775		1223.98	234.473
1225.08	597.588		1225.08	562.685		1225.08	466.817		1225.08	369.239		1225.08	262.896		1225.08	243.146
1226.17	597.445		1226.17	571.38		1226.17	469.476		1226.17	374.624		1226.17	262.016		1226.17	233.819
1227.27	613.303		1227.27	584.075		1227.27	470.135		1227.27	379.009		1227.27	261.137		1227.27	238.992
1228.36	615.161		1228.36	566.771		1228.36	481.794		1228.36	380.394		1228.36	269.258		1228.36	235.664
1229.45	623.019		1229.45	591.466		1229.45	466.453		1229.45	382.779		1229.45	265.378		1229.45	237.837
1230.55	590.877		1230.55	569.161		1230.55	467.112		1230.55	356.164		1230.55	266.499		1230.55	236.01
1231.65	619.735		1231.65	582.856		1231.65	477.771		1231.65	380.549		1231.65	264.62		1231.65	243.183
1232.74	610.592		1232.74	589.552		1232.74	480.43		1232.74	393.934		1232.74	257.74		1232.74	243.355
1233.83	630.45		1233.83	586.247		1233.83	487.089		1233.83	394.319		1233.83	259.861		1233.83	239.528
1234.93	612.308		1234.93	608.942		1234.93	460.748		1234.93	370.704		1234.93	269.982		1234.93	239.701
1236.02	632.166		1236.02	605.637		1236.02	500.407		1236.02	379.089		1236.02	284.102		1236.02	241.874
1237.11	634.024		1237.11	612.332		1237.11	503.066		1237.11	395.474		1237.11	270.223		1237.11	248.546
1238.21	663.881		1238.21	593.028		1238.21	493.726		1238.21	382.859		1238.21	276.344		1238.21	237.719
1239.3	647.739		1239.3	611.723		1239.3	498.385		1239.3	400.244		1239.3	266.464		1239.3	238.392
1240.39	641.597		1240.39	619.418		1240.39	491.044		1240.39	384.629		1240.39	282.585		1240.39	241.565
1241.49	651.455		1241.49	611.113		1241.49	508.703		1241.49	400.014		1241.49	266.706		1241.49	251.237
1242.58	668.313		1242.58	619.808		1242.58	526.362		1242.58	409.399		1242.58	281.826		1242.58	240.41
1243.67	689.171		1243.67	637.504		1243.67	528.021		1243.67	406.784		1243.67	288.947		1243.67	253.083
1244.77	676.028		1244.77	648.199		1244.77	513.68		1244.77	392.169		1244.77	273.068		1244.77	245.256
1245.86	662.886		1245.86	644.894		1245.86	532.339		1245.86	410.554		1245.86	294.188		1245.86	255.428
1246.95	684.744		1246.95	647.589		1246.95	541.998		1246.95	400.939		1246.95	295.309		1246.95	256.601
1248.04	690.602		1248.04	651.284		1248.04	557.657		1248.04	421.324		1248.04	289.43		1248.04	261.774
1249.13	691.46		1249.13	670.98		1249.13	552.316		1249.13	419.709		1249.13	291.55		1249.13	255.947
1250.23	702.317		1250.23	660.675		1250.23	539.975		1250.23	415.094		1250.23	291.671		1250.23	259.12
1251.32	705.175		1251.32	697.37		1251.32	549.634		1251.32	430.479		1251.32	298.792		1251.32	260.792
1252.41	734.033		1252.41	688.065		1252.41	576.293		1252.41	412.864		1252.41	304.912		1252.41	261.965
1253.5	709.891		1253.5	682.76		1253.5	556.952		1253.5	431.249		1253.5	286.033		1253.5	270.638
1254.59	731.749		1254.59	712.456		1254.59	579.611		1254.59	440.634		1254.59	305.154		1254.59	261.311
1255.68	757.607		1255.68	707.151		1255.68	571.27		1255.68	442.019		1255.68	306.274		1255.68	266.983
1256.77	781.464		1256.77	718.846		1256.77	582.929		1256.77	442.404		1256.77	311.395		1256.77	270.156
1257.86	772.322		1257.86	718.541		1257.86	604.588		1257.86	438.789		1257.86	302.516		1257.86	272.329
1258.95	771.18		1258.95	744.237		1258.95	612.247		1258.95	449.173		1258.95	308.636		1258.95	276.002
1260.04	762.038		1260.04	724.932		1260.04	605.906		1260.04	452.558		1260.04	310.757		1260.04	280.674
1261.13	798.896		1261.13	759.627		1261.13	612.565		1261.13	445.943		1261.13	316.878		1261.13	279.847
1262.22	799.753		1262.22	764.322		1262.22	634.224		1262.22	463.328		1262.22	322.998		1262.22	278.02
1263.31	797.611		1263.31	779.017		1263.31	628.884		1263.31	460.713		1263.31	311.119		1263.31	281.193
1264.4	811.469		1264.4	779.713		1264.4	635.543		1264.4	471.098		1264.4	323.24		1264.4	279.365
1265.49	852.327		1265.49	782.408		1265.49	651.202		1265.49	466.483		1265.49	315.36		1265.49	277.538
1266.58	840.185		1266.58	798.103		1266.58	661.861		1266.58	477.868		1266.58	335.481		1266.58	289.211
1267.67	846.042		1267.67	811.798		1267.67	671.52		1267.67	486.253		1267.67	342.602		1267.67	290.884
1268.76	856.9		1268.76	827.493		1268.76	670.179		1268.76	479.638		1268.76	335.722		1268.76	290.056
1269.84	881.758		1269.84	823.189		1269.84	687.838		1269.84	485.023		1269.84	332.843		1269.84	295.229
1270.93	868.616		1270.93	837.884		1270.93	672.497		1270.93	482.408		1270.93	343.964		1270.93	297.402
1272.02	902.474		1272.02	861.579		1272.02	706.156		1272.02	494.793		1272.02	354.084		1272.02	300.075
1273.11	900.332		1273.11	872.274		1273.11	699.815		1273.11	515.178		1273.11	341.205		1273.11	288.747
1274.2	909.189		1274.2	886.969		1274.2	709.474		1274.2	486.563		1274.2	360.326		1274.2	312.42
1275.28	925.047		1275.28	894.665		1275.28	718.133		1275.28	510.948		1275.28	366.446		1275.28	309.593
1276.37	923.905		1276.37	895.36		1276.37	726.792		1276.37	516.333		1276.37	355.567		1276.37	312.266
1277.46	937.763		1277.46	915.055		1277.46	743.451		1277.46	513.718		1277.46	373.687		1277.46	310.438
1278.54	974.621		1278.54	927.75		1278.54	765.11		1278.54	522.103		1278.54	373.808		1278.54	310.611
1279.63	973.478		1279.63	906.445		1279.63	789.769		1279.63	553.488		1279.63	387.929		1279.63	313.784
1280.72	1015.34		1280.72	968.141		1280.72	769.428		1280.72	555.873		1280.72	389.049		1280.72	319.457
1281.8	1007.19		1281.8	978.836		1281.8	781.087		1281.8	551.258		1281.8	395.17		1281.8	326.129
1282.89	1010.05		1282.89	1000.53		1282.89	808.746		1282.89	568.643		1282.89	389.291		1282.89	324.302
1283.98	1049.91		1283.98	982.226		1283.98	819.405		1283.98	572.028		1283.98	395.411		1283.98	333.475
1285.06	1059.77		1285.06	1035.92		1285.06	822.064		1285.06	595.413		1285.06	403.532		1285.06	350.648
1286.15	1066.63		1286.15	1047.62		1286.15	821.723		1286.15	588.798		1286.15	417.653		1286.15	345.82
1287.23	1116.48		1287.23	1082.31		1287.23	865.383		1287.23	595.183		1287.23	409.773		1287.23	343.993
1288.32	1130.34		1288.32	1088.01		1288.32	870.042		1288.32	609.568		1288.32	430.894		1288.32	353.166
1289.4	1159.2		1289.4	1101.7		1289.4	909.701		1289.4	629.953		1289.4	425.015		1289.4	365.839
1290.49	1172.06		1290.49	1123.4		1290.49	908.36		1290.49	642.338		1290.49	450.135		1290.49	363.511
1291.58	1208.91		1291.58	1181.09		1291.58	944.019		1291.58	636.723		1291.58	440.256		1291.58	373.184
1292.66	1215.77		1292.66	1199.79		1292.66	972.678		1292.66	646.108		1292.66	454.377		1292.66	365.357
1293.74	1266.63		1293.74	1208.48		1293.74	984.337		1293.74	645.493		1293.74	463.497		1293.74	370.53
1294.83	1292.49		1294.83	1240.18		1294.83	997.996		1294.83	664.878		1294.83	472.618		1294.83	375.702
1295.91	1291.35		1295.91	1258.87		1295.91	999.655		1295.91	665.263		1295.91	477.739		1295.91	380.375
1297	1364.2		1297	1296.57		1297	1043.31		1297	698.648		1297	484.859		1297	389.048
1298.08	1353.06		1298.08	1315.26		1298.08	1070.97		1298.08	691.033		1298.08	503.98		1298.08	395.221
1299.16	1400.92		1299.16	1353.96		1299.16	1092.63		1299.16	721.418		1299.16	495.101		1299.16	392.893
1300.25	1475.78		1300.25	1384.65		1300.25	1120.29		1300.25	733.802		1300.25	509.221		1300.25	399.066
1301.33	1448.63		1301.33	1456.35		1301.33	1162.95		1301.33	759.188		1301.33	531.342		1301.33	398.739
1302.41	1567.49		1302.41	1520.04		1302.41	1199.61		1302.41	776.572		1302.41	531.463		1302.41	402.412
1303.5	1626.35		1303.5	1567.74		1303.5	1232.27		1303.5	792.957		1303.5	545.583		1303.5	417.585
1304.58	1686.21		1304.58	1600.44		1304.58	1270.93		1304.58	801.342		1304.58	555.704		1304.58	424.257
1305.66	1746.07		1305.66	1690.13		1305.66	1356.59		1305.66	849.727		1305.66	581.825		1305.66	430.43
1306.75	1820.92		1306.75	1764.83		1306.75	1393.25		1306.75	880.112		1306.75	589.945		1306.75	442.603
1307.83	1951.78		1307.83	1865.52		1307.83	1465.9		1307.83	898.497		1307.83	597.066		1307.83	438.276
1308.91	2040.64		1308.91	1990.22		1308.91	1516.56		1308.91	918.882		1308.91	633.187		1308.91	450.448
1309.99	2152.5		1309.99	2097.91		1309.99	1628.22		1309.99	990.267		1309.99	636.307		1309.99	478.121
1311.07	2338.36		1311.07	2244.61		1311.07	1723.88		1311.07	1013.65		1311.07	675.428		1311.07	481.294
1312.15	2476.21		1312.15	2357.3		1312.15	1828.54		1312.15	1078.04		1312.15	705.549		1312.15	482.967
1313.24	2576.07		1313.24	2535		1313.24	1940.2		1313.24	1110.42		1313.24	717.669		1313.24	497.639
1314.32	2694.93		1314.32	2622.69		1314.32	2080.86		1314.32	1153.81		1314.32	760.79		1314.32	500.312
1315.4	2849.79		1315.4	2765.39		1315.4	2149.52		1315.4	1183.19		1315.4	769.911		1315.4	518.485
1316.48	3001.64		1316.48	2890.08		1316.48	2220.18		1316.48	1250.58		1316.48	799.031		1316.48	526.658
1317.56	3055.5		1317.56	2987.78		1317.56	2259.84		1317.56	1267.96		1317.56	793.152		1317.56	525.83
1318.64	3110.36		1318.64	3028.47		1318.64	2348.49		1318.64	1306.35		1318.64	857.273		1318.64	549.003
1319.72	3163.22		1319.72	3131.17		1319.72	2394.15		1319.72	1301.73		1319.72	840.393		1319.72	560.176
1320.8	3169.08		1320.8	3098.86		1320.8	2404.81		1320.8	1305.12		1320.8	855.514		1320.8	547.349
1321.88	3171.93		1321.88	3100.56		1321.88	2409.47		1321.88	1305.5		1321.88	843.635		1321.88	542.521
1322.96	3138.79		1322.96	3069.25		1322.96	2356.13		1322.96	1297.89		1322.96	803.755		1322.96	549.194
1324.04	3081.65		1324.04	2973.95		1324.04	2360.79		1324.04	1286.27		1324.04	799.876		1324.04	549.367
1325.12	2999.51		1325.12	2913.64		1325.12	2271.45		1325.12	1265.66		1325.12	795.996		1325.12	552.04
1326.2	2892.36		1326.2	2852.34		1326.2	2214.11		1326.2	1248.04		1326.2	787.117		1326.2	538.212
1327.28	2757.22		1327.28	2692.03		1327.28	2105.77		1327.28	1233.43		1327.28	773.238		1327.28	539.885
1328.36	2662.08		1328.36	2588.73		1328.36	2015.43		1328.36	1165.81		1328.36	763.358		1328.36	532.058
1329.44	2557.94		1329.44	2434.43		1329.44	1913.09		1329.44	1135.2		1329.44	729.479		1329.44	515.731
1330.52	2397.8		1330.52	2278.12		1330.52	1845.74		1330.52	1086.58		1330.52	696.6		1330.52	504.403
1331.59	2267.65		1331.59	2149.82		1331.59	1734.4		1331.59	1049.97		1331.59	654.72		1331.59	495.576
1332.67	2089.51		1332.67	1998.51		1332.67	1612.06		1332.67	976.352		1332.67	649.841		1332.67	472.249
1333.75	1959.37		1333.75	1889.21		1333.75	1501.72		1333.75	942.737		1333.75	599.962		1333.75	460.422
1334.83	1867.23		1334.83	1777.9		1334.83	1427.38		1334.83	888.122		1334.83	599.082		1334.83	451.594
1335.91	1746.08		1335.91	1695.6		1335.91	1339.04		1335.91	850.507		1335.91	566.203		1335.91	436.767
1336.98	1652.94		1336.98	1579.29		1336.98	1302.7		1336.98	823.892		1336.98	553.324		1336.98	435.44
1338.06	1589.8		1338.06	1523.99		1338.06	1226.36		1338.06	793.277		1338.06	535.444		1338.06	418.113
1339.14	1528.66		1339.14	1479.68		1339.14	1163.02		1339.14	747.661		1339.14	505.565		1339.14	418.285
1340.22	1465.52		1340.22	1414.38		1340.22	1142.68		1340.22	753.046		1340.22	511.686		1340.22	407.458
1341.29	1401.37		1341.29	1325.07		1341.29	1073.33		1341.29	704.431		1341.29	506.806		1341.29	406.131
1342.37	1299.23		1342.37	1289.77		1342.37	1065.99		1342.37	717.816		1342.37	473.927		1342.37	381.804
1343.45	1344.09		1343.45	1271.46		1343.45	1014.65		1343.45	708.201		1343.45	471.048		1343.45	373.976
1344.52	1324.95		1344.52	1239.16		1344.52	1004.31		1344.52	693.586		1344.52	472.168		1344.52	369.149
1345.6	1255.81		1345.6	1220.85		1345.6	995.971		1345.6	694.971		1345.6	452.289		1345.6	374.322
1346.67	1275.66		1346.67	1160.55		1346.67	949.63		1346.67	679.356		1346.67	446.41		1346.67	375.495
1347.75	1243.52		1347.75	1185.24		1347.75	958.289		1347.75	678.741		1347.75	434.53		1347.75	368.667
1348.83	1210.38		1348.83	1151.94		1348.83	944.948		1348.83	656.126		1348.83	428.651		1348.83	370.34
1349.9	1215.24		1349.9	1161.63		1349.9	914.607		1349.9	663.511		1349.9	426.772		1349.9	367.513
1350.98	1226.09		1350.98	1127.33		1350.98	910.266		1350.98	635.896		1350.98	436.892		1350.98	360.686
1352.05	1199.95		1352.05	1127.02		1352.05	930.925		1352.05	630.281		1352.05	405.013		1352.05	353.358
1353.13	1180.81		1353.13	1134.72		1353.13	903.584		1353.13	651.666		1353.13	414.134		1353.13	358.031
1354.2	1165.67		1354.2	1117.41		1354.2	894.243		1354.2	615.051		1354.2	430.254		1354.2	361.704
1355.28	1161.53		1355.28	1107.11		1355.28	869.902		1355.28	635.436		1355.28	420.375		1355.28	342.877
1356.35	1141.38		1356.35	1091.81		1356.35	892.561		1356.35	602.821		1356.35	403.496		1356.35	333.549
1357.43	1155.24		1357.43	1092.5		1357.43	852.22		1357.43	606.206		1357.43	403.616		1357.43	351.222
1358.5	1118.1		1358.5	1091.2		1358.5	877.879		1358.5	598.591		1358.5	413.737		1358.5	336.395
1359.57	1125.96		1359.57	1030.89		1359.57	851.538		1359.57	616.976		1359.57	391.858		1359.57	334.568
1360.65	1090.81		1360.65	1029.59		1360.65	835.197		1360.65	589.361		1360.65	389.978		1360.65	329.741
1361.72	1035.67		1361.72	996.281		1361.72	831.856		1361.72	599.746		1361.72	386.099		1361.72	336.413
1362.79	1064.53		1362.79	970.977		1362.79	826.516		1362.79	588.131		1362.79	386.22		1362.79	333.586
1363.87	1024.39		1363.87	979.672		1363.87	797.174		1363.87	567.516		1363.87	372.34		1363.87	328.259
1364.94	1026.25		1364.94	970.367		1364.94	780.834		1364.94	578.901		1364.94	367.461		1364.94	311.432
1366.01	982.104		1366.01	921.062		1366.01	757.493		1366.01	561.286		1366.01	362.582		1366.01	311.604
1367.09	978.962		1367.09	907.757		1367.09	756.152		1367.09	567.671		1367.09	348.702		1367.09	305.277
1368.16	972.82		1368.16	896.453		1368.16	755.811		1368.16	554.056		1368.16	376.823		1368.16	316.95
1369.23	952.677		1369.23	903.148		1369.23	735.47		1369.23	530.441		1369.23	326.943		1369.23	299.123
1370.31	950.535		1370.31	892.843		1370.31	744.129		1370.31	534.826		1370.31	347.064		1370.31	312.795
1371.38	918.393		1371.38	890.538		1371.38	716.788		1371.38	547.211		1371.38	347.185		1371.38	306.968
1372.45	954.251		1372.45	863.234		1372.45	704.447		1372.45	537.596		1372.45	339.305		1372.45	316.641
1373.52	928.109		1373.52	865.929		1373.52	710.106		1373.52	535.981		1373.52	315.426		1373.52	317.314
1374.59	936.966		1374.59	890.624		1374.59	728.765		1374.59	542.366		1374.59	328.547		1374.59	299.986
1375.66	909.824		1375.66	850.319		1375.66	700.424		1375.66	534.751		1375.66	333.667		1375.66	303.159
1376.74	919.682		1376.74	855.014		1376.74	688.083		1376.74	517.136		1376.74	329.788		1376.74	306.332
1377.81	927.54		1377.81	860.71		1377.81	719.742		1377.81	535.521		1377.81	317.909		1377.81	304.005
1378.88	898.398		1378.88	848.405		1378.88	717.401		1378.88	539.905		1378.88	330.029		1378.88	305.677
1379.95	916.256		1379.95	839.1		1379.95	688.06		1379.95	522.29		1379.95	334.15		1379.95	308.35
1381.02	901.113		1381.02	846.795		1381.02	695.719		1381.02	536.675		1381.02	326.271		1381.02	304.023
1382.09	909.971		1382.09	854.49		1382.09	691.378		1382.09	529.06		1382.09	331.391		1382.09	296.196
1383.16	901.829		1383.16	838.186		1383.16	683.037		1383.16	518.445		1383.16	335.512		1383.16	296.368
1384.23	912.687		1384.23	834.881		1384.23	694.696		1384.23	523.83		1384.23	327.633		1384.23	296.541
1385.3	897.545		1385.3	831.576		1385.3	699.355		1385.3	522.215		1385.3	315.753		1385.3	299.714
1386.37	897.402		1386.37	844.271		1386.37	691.014		1386.37	522.6		1386.37	314.874		1386.37	293.887
1387.44	912.26		1387.44	841.966		1387.44	681.673		1387.44	532.985		1387.44	330.995		1387.44	289.559
1388.51	878.118		1388.51	843.662		1388.51	685.333		1388.51	517.37		1388.51	325.115		1388.51	302.732
1389.58	900.976		1389.58	840.357		1389.58	684.992		1389.58	522.755		1389.58	302.236		1389.58	294.405
1390.65	899.834		1390.65	834.052		1390.65	694.651		1390.65	534.14		1390.65	305.357		1390.65	295.078
1391.72	899.692		1391.72	815.747		1391.72	691.31		1391.72	510.525		1391.72	317.477		1391.72	289.75
1392.78	901.549		1392.78	830.443		1392.78	679.969		1392.78	524.91		1392.78	318.598		1392.78	291.923
1393.85	896.407		1393.85	839.138		1393.85	687.628		1393.85	528.295		1393.85	316.719		1393.85	285.596
1394.92	871.265		1394.92	836.833		1394.92	665.287		1394.92	526.68		1394.92	311.839		1394.92	291.269
1395.99	890.123		1395.99	824.528		1395.99	683.946		1395.99	514.065		1395.99	312.96		1395.99	292.441
1397.06	878.981		1397.06	820.223		1397.06	677.605		1397.06	528.45		1397.06	308.081		1397.06	299.114
1398.12	905.839		1398.12	839.919		1398.12	678.264		1398.12	530.835		1398.12	298.201		1398.12	287.787
1399.19	892.696		1399.19	830.614		1399.19	669.923		1399.19	515.22		1399.19	304.322		1399.19	283.96
1400.26	875.554		1400.26	861.309		1400.26	678.582		1400.26	522.605		1400.26	304.443		1400.26	283.132
1401.33	889.412		1401.33	838.004		1401.33	675.241		1401.33	528.99		1401.33	315.563		1401.33	298.305
1402.39	895.27		1402.39	840.699		1402.39	671.9		1402.39	524.375		1402.39	305.684		1402.39	285.478
1403.46	910.128		1403.46	812.395		1403.46	689.559		1403.46	514.76		1403.46	311.805		1403.46	284.651
1404.53	892.985		1404.53	838.09		1404.53	670.218		1404.53	532.145		1404.53	308.925		1404.53	289.323
1405.6	874.843		1405.6	790.785		1405.6	675.877		1405.6	514.53		1405.6	320.046		1405.6	291.996
1406.66	905.701		1406.66	839.48		1406.66	677.536		1406.66	538.915		1406.66	307.167		1406.66	300.669
1407.73	901.559		1407.73	818.175		1407.73	673.195		1407.73	510.3		1407.73	299.287		1407.73	290.342
1408.79	899.417		1408.79	827.871		1408.79	663.854		1408.79	535.685		1408.79	316.408		1408.79	276.515
1409.86	887.274		1409.86	815.566		1409.86	679.513		1409.86	533.07		1409.86	310.529		1409.86	289.187
1410.92	888.132		1410.92	835.261		1410.92	678.172		1410.92	530.455		1410.92	305.649		1410.92	291.86
1411.99	904.99		1411.99	836.956		1411.99	685.831		1411.99	539.84		1411.99	303.77		1411.99	290.533
1413.06	932.848		1413.06	811.651		1413.06	684.491		1413.06	524.225		1413.06	305.891		1413.06	291.706
1414.12	913.706		1414.12	824.347		1414.12	682.15		1414.12	545.61		1414.12	315.011		1414.12	297.878
1415.19	905.564		1415.19	835.042		1415.19	686.809		1415.19	524.995		1415.19	306.132		1415.19	296.051
1416.25	926.421		1416.25	822.737		1416.25	678.468		1416.25	529.38		1416.25	308.253		1416.25	296.224
1417.32	897.279		1417.32	841.432		1417.32	692.127		1417.32	523.765		1417.32	309.373		1417.32	285.397
1418.38	921.137		1418.38	853.128		1418.38	695.786		1418.38	528.149		1418.38	306.494		1418.38	290.069
1419.45	901.995		1419.45	830.823		1419.45	680.445		1419.45	531.534		1419.45	299.615		1419.45	289.742
1420.51	920.853		1420.51	832.518		1420.51	693.104		1420.51	538.919		1420.51	312.735		1420.51	296.415
1421.57	917.71		1421.57	849.213		1421.57	692.763		1421.57	527.304		1421.57	309.856		1421.57	287.088
1422.64	923.568		1422.64	847.908		1422.64	701.422		1422.64	551.689		1422.64	304.976		1422.64	299.26
1423.7	942.426		1423.7	850.604		1423.7	701.081		1423.7	541.074		1423.7	315.097		1423.7	299.933
1424.77	945.284		1424.77	863.299		1424.77	691.74		1424.77	548.459		1424.77	321.218		1424.77	298.106
1425.83	942.142		1425.83	841.994		1425.83	688.399		1425.83	540.844		1425.83	311.338		1425.83	298.279
1426.89	931		1426.89	868.689		1426.89	715.058		1426.89	547.229		1426.89	313.459		1426.89	299.451
1427.96	940.857		1427.96	851.384		1427.96	709.717		1427.96	547.614		1427.96	315.58		1427.96	292.124
1429.02	962.715		1429.02	870.08		1429.02	715.376		1429.02	553.999		1429.02	309.7		1429.02	290.297
1430.08	945.573		1430.08	867.775		1430.08	727.035		1430.08	542.384		1430.08	308.821		1430.08	289.97
1431.14	966.431		1431.14	877.47		1431.14	716.694		1431.14	546.769		1431.14	310.942		1431.14	308.642
1432.2	979.289		1432.2	908.165		1432.2	718.353		1432.2	553.154		1432.2	309.062		1432.2	309.315
1433.27	968.146		1433.27	876.86		1433.27	717.012		1433.27	562.539		1433.27	314.183		1433.27	299.488
1434.33	963.004		1434.33	918.556		1434.33	729.671		1434.33	539.924		1434.33	318.304		1434.33	297.661
1435.39	963.862		1435.39	894.251		1435.39	724.33		1435.39	561.309		1435.39	310.424		1435.39	307.333
1436.45	989.72		1436.45	899.946		1436.45	725.989		1436.45	556.694		1436.45	324.545		1436.45	304.006
1437.51	963.578		1437.51	901.641		1437.51	725.648		1437.51	559.079		1437.51	324.666		1437.51	300.679
1438.58	981.435		1438.58	922.336		1438.58	733.307		1438.58	571.464		1438.58	314.786		1438.58	308.352
1439.64	997.293		1439.64	904.032		1439.64	760.967		1439.64	557.849		1439.64	320.907		1439.64	311.524
1440.7	1012.15		1440.7	909.727		1440.7	747.626		1440.7	581.234		1440.7	310.028		1440.7	313.697
1441.76	1015.01		1441.76	941.422		1441.76	758.285		1441.76	582.619		1441.76	324.148		1441.76	304.37
1442.82	1009.87		1442.82	934.117		1442.82	747.944		1442.82	586.004		1442.82	326.269		1442.82	307.043
1443.88	1005.72		1443.88	902.813		1443.88	763.603		1443.88	577.389		1443.88	317.39		1443.88	310.215
1444.94	1032.58		1444.94	933.508		1444.94	759.262		1444.94	599.774		1444.94	324.51		1444.94	310.388
1446	1015.44		1446	966.203		1446	746.921		1446	591.159		1446	329.631		1446	308.061
1447.06	1050.3		1447.06	937.898		1447.06	750.58		1447.06	608.544		1447.06	327.752		1447.06	307.734
1448.12	1026.16		1448.12	945.593		1448.12	785.239		1448.12	603.929		1448.12	328.872		1448.12	311.906
1449.18	1050.01		1449.18	943.289		1449.18	767.898		1449.18	615.314		1449.18	325.993		1449.18	309.079
1450.24	1065.87		1450.24	954.984		1450.24	775.557		1450.24	609.699		1450.24	326.114		1450.24	312.252
1451.3	1044.73		1451.3	959.679		1451.3	766.216		1451.3	606.084		1451.3	328.234		1451.3	311.925
1452.36	1070.89		1452.36	997.85		1452.36	799.255		1452.36	607.214		1452.36	312.406		1452.36	305.494
1453.42	1075.43		1453.42	992.27		1453.42	783.995		1453.42	609.968		1453.42	328.238		1453.42	312.91
1454.48	1073.53		1454.48	996.083		1454.48	797.313		1454.48	607.958		1454.48	330.108		1454.48	309.9
1455.53	1075.13		1455.53	987.499		1455.53	803.003		1455.53	613.714		1455.53	334.224		1455.53	306.694
1456.59	1100.04		1456.59	999.402		1456.59	801.133		1456.59	630.61		1456.59	339.354		1456.59	326.738
1457.65	1090.04		1457.65	1021.19		1457.65	794.706		1457.65	631.343		1457.65	338.643		1457.65	311.995
1458.71	1099.54		1458.71	1005.92		1458.71	810.835		1458.71	647.774		1458.71	338.909		1458.71	318.043
1459.77	1115.96		1459.77	1019.29		1459.77	818.704		1459.77	649.602		1459.77	323.328		1459.77	314.878
1460.83	1129.03		1460.83	1028.26		1460.83	808.539		1460.83	624.769		1460.83	328.459		1460.83	317.439
1461.88	1118.92		1461.88	1030.87		1461.88	829.288		1461.88	641.729		1461.88	336.21		1461.88	321.849
1462.94	1124.83		1462.94	1051.45		1462.94	841.943		1462.94	644.986		1462.94	344.492		1462.94	322.421
1464	1158.97		1464	1071.24		1464	863.552		1464	650.781		1464	351.562		1464	321.449
1465.06	1145.05		1465.06	1073.26		1465.06	835.822		1465.06	642.677		1465.06	340.121		1465.06	326.436
1466.11	1159.45		1466.11	1080.68		1466.11	853.169		1466.11	653.277		1466.11	337.339		1466.11	323.15
1467.17	1165.01		1467.17	1074.54		1467.17	868.82		1467.17	670.485		1467.17	340.668		1467.17	325.697
1468.23	1206.75		1468.23	1090.85		1468.23	839.007		1468.23	666.266		1468.23	349.062		1468.23	322.758
1469.28	1185.68		1469.28	1106.91		1469.28	880.239		1469.28	681.788		1469.28	339.519		1469.28	334.47
1470.34	1183.83		1470.34	1096.41		1470.34	867.988		1470.34	689.787		1470.34	352.881		1470.34	339.774
1471.39	1236.39		1471.39	1125.44		1471.39	898.321		1471.39	690.738		1471.39	351.636		1471.39	332.879
1472.45	1232.3		1472.45	1125.98		1472.45	894.005		1472.45	695.177		1472.45	367.251		1472.45	325.406
1473.51	1252.35		1473.51	1134.71		1473.51	931.859		1473.51	692.695		1473.51	349.753		1473.51	338.767
1474.56	1263.17		1474.56	1155		1474.56	898.081		1474.56	718.595		1474.56	363.12		1474.56	330.207
1475.62	1285.89		1475.62	1179.32		1475.62	924.314		1475.62	713.152		1475.62	361.128		1475.62	337.466
1476.67	1275.97		1476.67	1178.07		1476.67	918.413		1476.67	710.207		1476.67	361.633		1476.67	338.904
1477.73	1293.29		1477.73	1188.86		1477.73	929.583		1477.73	729.247		1477.73	363.155		1477.73	340.682
1478.78	1312.33		1478.78	1223.34		1478.78	951.159		1478.78	735.061		1478.78	370.061		1478.78	348.95
1479.84	1329.59		1479.84	1220.88		1479.84	967.364		1479.84	751.127		1479.84	370.385		1479.84	337.367
1480.89	1332.6		1480.89	1240.86		1480.89	972.45		1480.89	750.268		1480.89	370.628		1480.89	351.984
1481.95	1351.09		1481.95	1255.12		1481.95	991.831		1481.95	762.127		1481.95	384.954		1481.95	356.52
1483	1369.21		1483	1253.44		1483	998.894		1483	771.077		1483	377.168		1483	349.36
1484.06	1391.54		1484.06	1290.39		1484.06	1013.66		1484.06	777.4		1484.06	395.563		1484.06	356.178
1485.11	1433.59		1485.11	1314.56		1485.11	1019.32		1485.11	776.214		1485.11	391.197		1485.11	364.08
1486.16	1446.74		1486.16	1316.93		1486.16	1020.81		1486.16	784.779		1486.16	394.645		1486.16	357.677
1487.22	1473.17		1487.22	1324.98		1487.22	1054.43		1487.22	803.964		1487.22	408.665		1487.22	369.399
1488.27	1478.73		1488.27	1358.56		1488.27	1049.29		1488.27	824.482		1488.27	401.234		1488.27	365.166
1489.32	1521.47		1489.32	1396.78		1489.32	1074.29		1489.32	815.244		1489.32	402.493		1489.32	372.837
1490.38	1531.43		1490.38	1408.86		1490.38	1086.39		1490.38	846.099		1490.38	417.37		1490.38	373.306
1491.43	1564.41		1491.43	1431.67		1491.43	1099.63		1491.43	852.111		1491.43	413.637		1491.43	377.608
1492.48	1582.68		1492.48	1462.51		1492.48	1105.63		1492.48	857.329		1492.48	425.954		1492.48	388.6
1493.54	1601.66		1493.54	1491.5		1493.54	1138.93		1493.54	896.59		1493.54	430.357		1493.54	393.904
1494.59	1654.94		1494.59	1504.58		1494.59	1167.25		1494.59	895.221		1494.59	431.476		1494.59	393.01
1495.64	1665.82		1495.64	1527.97		1495.64	1182.77		1495.64	919.898		1495.64	448.013		1495.64	403.932
1496.69	1697.37		1496.69	1560.17		1496.69	1204.65		1496.69	906.076		1496.69	436.635		1496.69	405.325
1497.74	1733.03		1497.74	1595.43		1497.74	1210.59		1497.74	941.667		1497.74	457.074		1497.74	403.468
1498.8	1752.23		1498.8	1624.5		1498.8	1241.21		1498.8	947.744		1498.8	459.807		1498.8	409.147
1499.85	1793.12		1499.85	1660.62		1499.85	1261.35		1499.85	953.687		1499.85	465.79		1499.85	417.203
1500.9	1818.99		1500.9	1670.96		1500.9	1286.27		1500.9	975.67		1500.9	466.69		1500.9	414.254
1501.95	1863.12		1501.95	1703.76		1501.95	1297.5		1501.95	997.765		1501.95	476.328		1501.95	434.018
1503	1894.52		1503	1748.04		1503	1328.7		1503	1002.16		1503	477.197		1503	439.813
1504.05	1942.05		1504.05	1779.01		1504.05	1343.25		1504.05	1024.52		1504.05	474.358		1504.05	448.148
1505.1	1973.08		1505.1	1812.29		1505.1	1370.11		1505.1	1051.27		1505.1	484.682		1505.1	456.735
1506.15	2013.97		1506.15	1847.84		1506.15	1397.87		1506.15	1081.62		1506.15	472.786		1506.15	459.347
1507.2	2052.48		1507.2	1879.1		1507.2	1406.1		1507.2	1109.83		1507.2	498.299		1507.2	466.095
1508.25	2081.59		1508.25	1931.77		1508.25	1457.23		1508.25	1097.6		1508.25	510.712		1508.25	475.044
1509.31	2137.3		1509.31	1990.52		1509.31	1481.19		1509.31	1126.15		1509.31	507.042		1509.31	475.95
1510.35	2181.49		1510.35	2036.4		1510.35	1508.23		1510.35	1159.23		1510.35	522.209		1510.35	481.624
1511.4	2264.2		1511.4	2070.88		1511.4	1547.82		1511.4	1178.25		1511.4	534.44		1511.4	487.597
1512.45	2306.75		1512.45	2104.82		1512.45	1581.8		1512.45	1211.52		1512.45	548.377		1512.45	498.842
1513.5	2343.06		1513.5	2159.34		1513.5	1632.14		1513.5	1251.9		1513.5	556.56		1513.5	522.16
1514.55	2393.9		1514.55	2214.09		1514.55	1661.69		1514.55	1278.67		1514.55	555.092		1514.55	534.459
1515.6	2466.36		1515.6	2292.05		1515.6	1708.74		1515.6	1288.34		1515.6	588.98		1515.6	543.3
1516.65	2553.8		1516.65	2361.52		1516.65	1743.12		1516.65	1344.59		1516.65	602.392		1516.65	566.155
1517.7	2632.57		1517.7	2407.31		1517.7	1794.95		1517.7	1374.25		1517.7	617.027		1517.7	578.582
1518.75	2672.29		1518.75	2473.09		1518.75	1825.41		1518.75	1400.07		1518.75	616.632		1518.75	578.277
1519.8	2785.75		1519.8	2542.63		1519.8	1868.12		1519.8	1416.78		1519.8	633.704		1519.8	587.639
1520.84	2833.54		1520.84	2577.89		1520.84	1939.25		1520.84	1455.58		1520.84	641.99		1520.84	601.654
1521.89	2931.14		1521.89	2685.45		1521.89	2006.69		1521.89	1501.23		1521.89	656.756		1521.89	613.989
1522.94	3014.73		1522.94	2768.65		1522.94	2056.79		1522.94	1524.6		1522.94	663.032		1522.94	621.041
1523.99	3103.31		1523.99	2825.5		1523.99	2111.07		1523.99	1573.69		1523.99	684.84		1523.99	627.028
1525.04	3180.72		1525.04	2895.16		1525.04	2166.25		1525.04	1631.88		1525.04	690.74		1525.04	645.364
1526.08	3250.91		1526.08	2961.24		1526.08	2196.32		1526.08	1667.46		1526.08	680.535		1526.08	647.513
1527.13	3307.54		1527.13	3047.37		1527.13	2273.53		1527.13	1699.05		1527.13	703.844		1527.13	648.941
1528.18	3415.94		1528.18	3134.99		1528.18	2330.19		1528.18	1749.21		1528.18	723.475		1528.18	661.464
1529.22	3541.78		1529.22	3243.3		1529.22	2385.27		1529.22	1792.48		1529.22	729.391		1529.22	681.311
1530.27	3652.97		1530.27	3345.79		1530.27	2475.48		1530.27	1860.38		1530.27	740.487		1530.27	692.012
1531.32	3779.3		1531.32	3432.7		1531.32	2560.6		1531.32	1889.28		1531.32	754.404		1531.32	704.695
1532.36	3870.94		1532.36	3513.97		1532.36	2602.75		1532.36	1949.79		1532.36	773.443		1532.36	736.144
1533.41	4009.84		1533.41	3627.94		1533.41	2675.38		1533.41	2015.39		1533.41	810.121		1533.41	752.6
1534.46	4139.89		1534.46	3783.06		1534.46	2781.61		1534.46	2083.05		1534.46	823.847		1534.46	781.888
1535.5	4282.74		1535.5	3913.87		1535.5	2895.78		1535.5	2129.63		1535.5	847.986		1535.5	793.309
1536.55	4468.8		1536.55	4056.23		1536.55	3006.39		1536.55	2187.99		1536.55	907.875		1536.55	821.29
1537.59	4640.09		1537.59	4276.08		1537.59	3143.36		1537.59	2288.07		1537.59	933.973		1537.59	852.718
1538.64	4836.73		1538.64	4462.5		1538.64	3265.69		1538.64	2355.69		1538.64	965.659		1538.64	870.04
1539.69	5049.78		1539.69	4611.92		1539.69	3358.09		1539.69	2405.72		1539.69	1010.44		1539.69	902.154
1540.73	5211.97		1540.73	4732.35		1540.73	3509.78		1540.73	2521.76		1540.73	1046.54		1540.73	921.926
1541.78	5315.36		1541.78	4877.2		1541.78	3626.92		1541.78	2601.72		1541.78	1076.59		1541.78	946.363
1542.82	5483.3		1542.82	5072.08		1542.82	3708.52		1542.82	2678.74		1542.82	1108.21		1542.82	961.129
1543.86	5666.51		1543.86	5244.95		1543.86	3828.8		1543.86	2764.96		1543.86	1128.73		1543.86	978.286
1544.91	5862.1		1544.91	5417.91		1544.91	3981.34		1544.91	2835.49		1544.91	1152.69		1544.91	1011.86
1545.95	6018.04		1545.95	5586.23		1545.95	4120.86		1545.95	2920.87		1545.95	1191.8		1545.95	1037.52
1547	6200.89		1547	5719.64		1547	4241.32		1547	2983.42		1547	1205.39		1547	1053.68
1548.04	6424.5		1548.04	5889.33		1548.04	4318.16		1548.04	3075.81		1548.04	1203.19		1548.04	1066.64
1549.09	6582.3		1549.09	6058.77		1549.09	4438.33		1549.09	3138.45		1549.09	1237.83		1549.09	1074.6
1550.13	6805.64		1550.13	6221.96		1550.13	4560.84		1550.13	3215.73		1550.13	1256.17		1550.13	1082.77
1551.17	6997.05		1551.17	6449.88		1551.17	4735.31		1551.17	3287.94		1551.17	1275.64		1551.17	1100.93
1552.22	7138.61		1552.22	6554.24		1552.22	4835.8		1552.22	3360.43		1552.22	1288.93		1552.22	1115.41
1553.26	7343.27		1553.26	6659.94		1553.26	4933.19		1553.26	3469.99		1553.26	1315.31		1553.26	1148.65
1554.3	7512.08		1554.3	6805.36		1554.3	5049.57		1554.3	3539.68		1554.3	1353.38		1554.3	1164.08
1555.34	7608.19		1555.34	6933.66		1555.34	5157.49		1555.34	3606.52		1555.34	1394.12		1555.34	1187.52
1556.39	7770.19		1556.39	7022.37		1556.39	5250.45		1556.39	3679.08		1556.39	1416.92		1556.39	1224.71
1557.43	7984.81		1557.43	7260.84		1557.43	5398.87		1557.43	3784.05		1557.43	1455.32		1557.43	1247.66
1558.47	8273.34		1558.47	7544.49		1558.47	5533.88		1558.47	3915.37		1558.47	1484.49		1558.47	1298.74
1559.3	8460.5		1559.3	7770.77		1559.3	5657.45		1559.3	4017.29		1559.3	1503.62		1559.3	1315.08
1560.35	8867.72		1560.35	7992.9		1560.35	6035.59		1560.35	4144.36		1560.35	1641.65		1560.35	1413.6
1561.39	9179.94		1561.39	8415.03		1561.39	6324.73		1561.39	4348.42		1561.39	1725.68		1561.39	1425.61
1562.44	9546.16		1562.44	8717.16		1562.44	6523.87		1562.44	4566.49		1562.44	1739.71		1562.44	1487.13
1563.49	9808.38		1563.49	9144.29		1563.49	6736.01		1563.49	4666.56		1563.49	1781.73		1563.49	1531.65
1564.53	10232.6		1564.53	9453.42		1564.53	7016.15		1564.53	4793.63		1564.53	1872.76		1564.53	1564.16
1565.58	10152.8		1565.58	9583.55		1565.58	7142.29		1565.58	4819.69		1565.58	1892.79		1565.58	1612.68
1566.63	10377.1		1566.63	9603.68		1566.63	7354.42		1566.63	4868.76		1566.63	1913.81		1566.63	1613.2
1567.67	10213.3		1567.67	9553.81		1567.67	7244.56		1567.67	4806.83		1567.67	1917.84		1567.67	1616.71
1568.72	10061.5		1568.72	9443.94		1568.72	7217.7		1568.72	4700.89		1568.72	1929.87		1568.72	1623.73
1569.77	9915.72		1569.77	9352.07		1569.77	7112.84		1569.77	4640.96		1569.77	1892.9		1569.77	1619.24
1570.81	9823.94		1570.81	9164.2		1570.81	6864.98		1570.81	4533.03		1570.81	1867.92		1570.81	1584.76
1571.86	9697.16		1571.86	9084.33		1571.86	6799.12		1571.86	4391.09		1571.86	1864.95		1571.86	1552.28
1572.9	9744.38		1572.9	9053.46		1572.9	6829.26		1572.9	4392.16		1572.9	1834.98		1572.9	1567.79
1573.95	9846.61		1573.95	9019.59		1573.95	6861.4		1573.95	4441.23		1573.95	1832.01		1573.95	1559.81
1574.99	9926.83		1574.99	9178.72		1574.99	6872.54		1574.99	4513.3		1574.99	1826.03		1574.99	1569.83
1576.04	10238.1		1576.04	9350.86		1576.04	6993.67		1576.04	4619.36		1576.04	1872.06		1576.04	1642.84
1577.08	10463.3		1577.08	9577.98		1577.08	7181.81		1577.08	4734.43		1577.08	1936.09		1577.08	1649.36
1578.13	10724.5		1578.13	9947.12		1578.13	7365.95		1578.13	4874.5		1578.13	1977.11		1578.13	1692.88
1579.17	10949.7		1579.17	10026.2		1579.17	7672.09		1579.17	5005.56		1579.17	1996.14		1579.17	1703.89
1580.22	11243.9		1580.22	10357.4		1580.22	7832.23		1580.22	5060.63		1580.22	2028.17		1580.22	1767.41
1581.26	11600.2		1581.26	10705.5		1581.26	7982.37		1581.26	5146.7		1581.26	2052.2		1581.26	1765.93
1582.3	11984.4		1582.3	11099.6		1582.3	8320.51		1582.3	5309.76		1582.3	2160.22		1582.3	1821.44
1583.35	12564.6		1583.35	11488.8		1583.35	8652.65		1583.35	5442.83		1583.35	2194.25		1583.35	1852.96
1584.39	13050.8		1584.39	11857.9		1584.39	8980.79		1584.39	5574.9		1584.39	2174.28		1584.39	1876.48
1585.44	13717.1		1585.44	12403		1585.44	9420.93		1585.44	5775.97		1585.44	2278.31		1585.44	1891.49
1586.48	14407.3		1586.48	12888.2		1586.48	9879.06		1586.48	5924.03		1586.48	2382.33		1586.48	1962.51
1587.52	14537.5		1587.52	13046.3		1587.52	9959.2		1587.52	6113.1		1587.52	2452.36		1587.52	1991.02
1588.56	14706.7		1588.56	13091.4		1588.56	9939.34		1588.56	6178.17		1588.56	2510.39		1588.56	2035.04
1589.61	14803.9		1589.61	13274.5		1589.61	10033.5		1589.61	6362.23		1589.61	2573.42		1589.61	2073.06
1590.65	14742.2		1590.65	13379.7		1590.65	10089.6		1590.65	6508.3		1590.65	2542.44		1590.65	2147.07
1591.69	14920.4		1591.69	13446.8		1591.69	10123.8		1591.69	6568.37		1591.69	2640.47		1591.69	2274.59
1592.74	14972.6		1592.74	13442.9		1592.74	10135.9		1592.74	6692.43		1592.74	2650.5		1592.74	2277.11
1593.78	14578.8		1593.78	13305.1		1593.78	9918.04		1593.78	6671.5		1593.78	2620.52		1593.78	2301.62
1594.82	14049.1		1594.82	12925.2		1594.82	9780.17		1594.82	6516.57		1594.82	2492.55		1594.82	2249.64
1595.86	13429.3		1595.86	12331.3		1595.86	9234.31		1595.86	6237.63		1595.86	2458.58		1595.86	2193.66
1596.9	12475.5		1596.9	11515.5		1596.9	8676.45		1596.9	5842.7		1596.9	2348.61		1596.9	2107.67
1597.94	11515.7		1597.94	10736.6		1597.94	7998.59		1597.94	5443.77		1597.94	2222.63		1597.94	1999.19
1598.99	10668.9		1598.99	9879.72		1598.99	7444.73		1598.99	5077.84		1598.99	2064.66		1598.99	1887.71
1600.03	9514.16		1600.03	8985.85		1600.03	6829.87		1600.03	4685.9		1600.03	1906.69		1600.03	1749.72
1601.07	8912.39		1601.07	8261.98		1601.07	6260.01		1601.07	4287.97		1601.07	1812.72		1601.07	1632.24
1602.11	8118.61		1602.11	7550.11		1602.11	5717.15		1602.11	3944.04		1602.11	1686.74		1602.11	1546.75
1603.15	7220.83		1603.15	6910.24		1603.15	5125.29		1603.15	3611.1		1603.15	1609.77		1603.15	1451.77
1604.19	6708.05		1604.19	6276.38		1604.19	4765.42		1604.19	3301.17		1604.19	1472.8		1604.19	1349.29
1605.23	6144.27		1605.23	5750.5		1605.23	4358.56		1605.23	3047.24		1605.23	1336.83		1605.23	1286.8
1606.27	5579.5		1606.27	5201.64		1606.27	3933.7		1606.27	2760.3		1606.27	1277.85		1606.27	1207.32
1607.31	5083.72		1607.31	4802.77		1607.31	3645.84		1607.31	2595.37		1607.31	1232.88		1607.31	1167.84
1608.35	4742.94		1608.35	4416.9		1608.35	3371.98		1608.35	2402.44		1608.35	1120.91		1608.35	1112.35
1609.39	4383.16		1609.39	4091.03		1609.39	3100.12		1609.39	2207.51		1609.39	1071.93		1609.39	1053.37
1610.43	4018.39		1610.43	3825.16		1610.43	2867.26		1610.43	2040.57		1610.43	998.962		1610.43	1007.39
1611.47	3750.61		1611.47	3473.29		1611.47	2699.4		1611.47	1930.64		1611.47	953.989		1611.47	966.403
1612.51	3406.83		1612.51	3278.42		1612.51	2454.54		1612.51	1784.71		1612.51	888.017		1612.51	895.919
1613.55	3177.05		1613.55	3015.55		1613.55	2336.68		1613.55	1661.77		1613.55	858.044		1613.55	838.936
1614.59	3010.27		1614.59	2816.68		1614.59	2172.81		1614.59	1556.84		1614.59	816.071		1614.59	822.452
1615.63	2843.5		1615.63	2653.81		1615.63	2050.95		1615.63	1471.91		1615.63	775.099		1615.63	771.469
1616.66	2654.72		1616.66	2495.94		1616.66	1925.09		1616.66	1363.97		1616.66	746.126		1616.66	725.985
1617.7	2471.94		1617.7	2349.07		1617.7	1809.23		1617.7	1286.04		1617.7	712.153		1617.7	702.501
1618.74	2328.16		1618.74	2196.2		1618.74	1730.37		1618.74	1246.11		1618.74	681.181		1618.74	667.518
1619.78	2166.39		1619.78	2014.33		1619.78	1623.51		1619.78	1161.18		1619.78	663.208		1619.78	644.534
1620.82	2128.61		1620.82	2004.46		1620.82	1517.65		1620.82	1090.24		1620.82	645.235		1620.82	616.551
1621.85	1995.83		1621.85	1867.59		1621.85	1460.79		1621.85	1041.31		1621.85	613.263		1621.85	594.567
1622.89	1849.05		1622.89	1756.72		1622.89	1413.93		1622.89	978.376		1622.89	583.29		1622.89	572.084
1623.93	1773.28		1623.93	1704.85		1623.93	1264.06		1623.93	949.443		1623.93	548.317		1623.93	549.1
1624.97	1715.5		1624.97	1622.98		1624.97	1240.2		1624.97	888.51		1624.97	525.345		1624.97	522.117
1626	1631.72		1626	1551.11		1626	1227.34		1626	869.577		1626	505.372		1626	515.133
1627.04	1539.94		1627.04	1464.24		1627.04	1144.48		1627.04	836.644		1627.04	500.399		1627.04	487.649
1628.08	1440.16		1628.08	1417.37		1628.08	1102.62		1628.08	768.711		1628.08	482.427		1628.08	463.166
1629.11	1423.39		1629.11	1301.5		1629.11	1043.76		1629.11	758.778		1629.11	466.454		1629.11	438.182
1630.15	1364.61		1630.15	1272.63		1630.15	1031.9		1630.15	756.845		1630.15	449.481		1630.15	437.199
1631.19	1296.83		1631.19	1247.76		1631.19	955.036		1631.19	706.912		1631.19	449.509		1631.19	435.215
1632.22	1278.05		1632.22	1202.89		1632.22	899.175		1632.22	679.979		1632.22	419.536		1632.22	397.732
1633.26	1183.28		1633.26	1147.02		1633.26	906.314		1633.26	651.046		1633.26	416.563		1633.26	382.248
1634.29	1169.5		1634.29	1112.16		1634.29	861.453		1634.29	644.113		1634.29	405.591		1634.29	381.265
1635.33	1109.72		1635.33	1056.29		1635.33	867.592		1635.33	601.18		1635.33	373.618		1635.33	385.281
1636.37	1089.94		1636.37	1024.42		1636.37	809.731		1636.37	607.247		1636.37	379.645		1636.37	362.797
1637.4	1057.16		1637.4	1010.55		1637.4	799.87		1637.4	571.314		1637.4	365.673		1637.4	359.814
1638.44	1057.39		1638.44	976.677		1638.44	766.009		1638.44	568.381		1638.44	357.7		1638.44	354.33
1639.47	1002.61		1639.47	968.807		1639.47	770.148		1639.47	564.448		1639.47	358.727		1639.47	357.847
1640.51	972.831		1640.51	917.938		1640.51	732.287		1640.51	541.515		1640.51	341.755		1640.51	355.863
1641.54	938.053		1641.54	889.068		1641.54	695.425		1641.54	545.582		1641.54	339.782		1641.54	342.38
1642.58	926.276		1642.58	869.198		1642.58	683.564		1642.58	524.649		1642.58	331.809		1642.58	346.396
1643.61	918.498		1643.61	851.329		1643.61	692.703		1643.61	499.716		1643.61	325.836		1643.61	331.913
1644.64	883.72		1644.64	825.459		1644.64	672.842		1644.64	487.783		1644.64	312.864		1644.64	323.929
1645.68	849.942		1645.68	818.589		1645.68	638.981		1645.68	495.85		1645.68	313.891		1645.68	327.446
1646.71	851.165		1646.71	791.72		1646.71	613.12		1646.71	472.917		1646.71	305.918		1646.71	309.462
1647.75	819.387		1647.75	798.85		1647.75	595.259		1647.75	469.984		1647.75	303.946		1647.75	298.978
1648.78	796.609		1648.78	761.981		1648.78	607.398		1648.78	451.051		1648.78	309.973		1648.78	296.995
1649.81	783.831		1649.81	744.111		1649.81	594.537		1649.81	461.118		1649.81	294		1649.81	289.511
1650.85	775.054		1650.85	741.241		1650.85	591.676		1650.85	444.185		1650.85	292.028		1650.85	280.528
1651.88	781.276		1651.88	737.372		1651.88	571.814		1651.88	438.252		1651.88	292.055		1651.88	271.044
1652.91	747.498		1652.91	704.502		1652.91	567.953		1652.91	436.319		1652.91	291.082		1652.91	270.061
1653.95	742.72		1653.95	717.632		1653.95	550.092		1653.95	445.386		1653.95	278.11		1653.95	259.077
1654.98	723.943		1654.98	678.763		1654.98	552.231		1654.98	424.453		1654.98	266.137		1654.98	258.094
1656.01	718.165		1656.01	696.893		1656.01	554.37		1656.01	432.519		1656.01	280.164		1656.01	265.11
1657.04	708.387		1657.04	668.023		1657.04	539.509		1657.04	402.586		1657.04	272.192		1657.04	254.127
1658.07	686.609		1658.07	647.154		1658.07	539.648		1658.07	418.653		1658.07	270.219		1658.07	257.143
1659.11	678.832		1659.11	617.284		1659.11	506.787		1659.11	398.72		1659.11	261.246		1659.11	250.159
1660.14	681.054		1660.14	613.415		1660.14	528.926		1660.14	396.787		1660.14	269.274		1660.14	241.176
1661.17	677.276		1661.17	625.545		1661.17	505.065		1661.17	392.854		1661.17	268.301		1661.17	247.692
1662.2	633.498		1662.2	613.675		1662.2	501.203		1662.2	386.921		1662.2	272.328		1662.2	254.709
1663.23	645.721		1663.23	605.806		1663.23	493.342		1663.23	401.988		1663.23	271.356		1663.23	238.225
1664.26	645.943		1664.26	593.936		1664.26	469.481		1664.26	388.055		1664.26	267.383		1664.26	247.742
1665.29	612.165		1665.29	594.066		1665.29	474.62		1665.29	393.122		1665.29	258.41		1665.29	239.758
1666.33	625.387		1666.33	586.197		1666.33	484.759		1666.33	367.189		1666.33	262.438		1666.33	241.775
1667.36	634.609		1667.36	578.327		1667.36	465.898		1667.36	371.256		1667.36	254.465		1667.36	241.791
1668.39	604.832		1668.39	584.458		1668.39	487.037		1668.39	388.323		1668.39	250.492		1668.39	234.307
1669.42	605.054		1669.42	562.588		1669.42	461.176		1669.42	359.39		1669.42	242.52		1669.42	228.824
1670.45	596.276		1670.45	569.718		1670.45	460.315		1670.45	358.457		1670.45	246.547		1670.45	235.34
1671.48	603.498		1671.48	570.849		1671.48	478.454		1671.48	377.524		1671.48	254.574		1671.48	235.357
1672.51	566.721		1672.51	569.979		1672.51	466.592		1672.51	349.591		1672.51	246.602		1672.51	226.373
1673.54	595.943		1673.54	547.109		1673.54	462.731		1673.54	352.658		1673.54	244.629		1673.54	231.89
1674.57	574.165		1674.57	549.24		1674.57	459.87		1674.57	365.725		1674.57	248.656		1674.57	233.406
1675.6	582.387		1675.6	537.37		1675.6	457.009		1675.6	361.792		1675.6	253.684		1675.6	232.923
1676.63	569.61		1676.63	546.5		1676.63	455.148		1676.63	345.859		1676.63	246.711		1676.63	224.439
1677.65	565.832		1677.65	550.631		1677.65	423.287		1677.65	348.926		1677.65	238.738		1677.65	229.956
1678.68	568.054		1678.68	527.761		1678.68	454.426		1678.68	339.993		1678.68	246.766		1678.68	228.472
1679.71	565.276		1679.71	524.892		1679.71	429.565		1679.71	351.06		1679.71	240.793		1679.71	222.988
1680.74	559.499		1680.74	516.022		1680.74	425.704		1680.74	340.127		1680.74	243.82		1680.74	226.005
1681.77	564.721		1681.77	528.152		1681.77	431.843		1681.77	342.194		1681.77	246.847		1681.77	225.521
1682.8	570.943		1682.8	513.283		1682.8	427.981		1682.8	344.261		1682.8	248.875		1682.8	219.038
1683.83	551.165		1683.83	524.413		1683.83	437.12		1683.83	340.328		1683.83	241.902		1683.83	220.554
1684.85	540.388		1684.85	523.543		1684.85	423.259		1684.85	347.395		1684.85	248.929		1684.85	228.071
1685.88	556.61		1685.88	522.674		1685.88	404.398		1685.88	345.462		1685.88	238.957		1685.88	221.587
1686.91	545.832		1686.91	522.804		1686.91	433.537		1686.91	334.529		1686.91	244.984		1686.91	217.604
1687.94	529.054		1687.94	504.935		1687.94	418.676		1687.94	334.596		1687.94	242.011		1687.94	214.62
1688.96	507.277		1688.96	525.065		1688.96	425.815		1688.96	336.663		1688.96	239.039		1688.96	214.636
1689.99	525.499		1689.99	500.195		1689.99	428.954		1689.99	337.73		1689.99	231.066		1689.99	225.653
1691.02	534.721		1691.02	485.326		1691.02	411.093		1691.02	336.797		1691.02	244.093		1691.02	225.669
1692.04	520.943		1692.04	513.456		1692.04	407.232		1692.04	330.864		1692.04	234.121		1692.04	216.186
1693.07	527.166		1693.07	491.586		1693.07	399.37		1693.07	336.931		1693.07	240.148		1693.07	218.702
1694.1	506.388		1694.1	491.717		1694.1	428.509		1694.1	308.997		1694.1	248.175		1694.1	221.219
1695.12	532.61		1695.12	483.847		1695.12	415.648		1695.12	338.064		1695.12	229.203		1695.12	217.735
1696.15	522.832		1696.15	485.977		1696.15	421.787		1696.15	319.131		1696.15	241.23		1696.15	216.752
1697.18	539.055		1697.18	487.108		1697.18	405.926		1697.18	335.198		1697.18	231.257		1697.18	218.768
1698.2	513.277		1698.2	510.238		1698.2	392.065		1698.2	331.265		1698.2	236.285		1698.2	221.785
1699.23	530.499		1699.23	488.369		1699.23	410.204		1699.23	334.332		1699.23	233.312		1699.23	216.301
1700.25	520.721		1700.25	494.499		1700.25	392.343		1700.25	311.399		1700.25	240.339		1700.25	216.317
1701.28	519.944		1701.28	505.629		1701.28	402.482		1701.28	329.466		1701.28	237.367		1701.28	217.834
1702.3	513.166		1702.3	491.76		1702.3	410.621		1702.3	315.533		1702.3	252.394		1702.3	218.85
1703.33	522.388		1703.33	472.89		1703.33	414.759		1703.33	312.6		1703.33	234.421		1703.33	217.367
1704.35	506.61		1704.35	489.02		1704.35	407.898		1704.35	331.667		1704.35	233.449		1704.35	220.883
1705.38	500.833		1705.38	463.151		1705.38	425.037		1705.38	317.734		1705.38	229.476		1705.38	220.9
1706.4	515.055		1706.4	489.281		1706.4	399.176		1706.4	321.801		1706.4	239.503		1706.4	213.916
1707.43	519.277		1707.43	465.411		1707.43	405.315		1707.43	334.868		1707.43	232.531		1707.43	208.933
1708.45	505.499		1708.45	483.542		1708.45	401.454		1708.45	325.935		1708.45	235.558		1708.45	213.949
1709.48	517.722		1709.48	495.672		1709.48	416.593		1709.48	329.002		1709.48	231.585		1709.48	217.465
1710.5	504.944		1710.5	489.803		1710.5	414.732		1710.5	325.069		1710.5	221.613		1710.5	219.982
1711.52	536.166		1711.52	482.933		1711.52	419.871		1711.52	327.136		1711.52	238.64		1711.52	221.998
1712.55	536.388		1712.55	500.063		1712.55	396.01		1712.55	326.203		1712.55	233.667		1712.55	214.515
1713.57	528.611		1713.57	497.194		1713.57	412.148		1713.57	339.27		1713.57	244.695		1713.57	215.031
1714.6	541.833		1714.6	492.324		1714.6	424.287		1714.6	337.337		1714.6	243.722		1714.6	216.548
1715.62	556.055		1715.62	522.454		1715.62	434.426		1715.62	339.404		1715.62	237.749		1715.62	223.564
1716.64	548.277		1716.64	502.585		1716.64	430.565		1716.64	342.471		1716.64	246.776		1716.64	218.081
1717.66	570.5		1717.66	511.715		1717.66	424.704		1717.66	330.538		1717.66	237.804		1717.66	219.597
1718.69	546.722		1718.69	541.846		1718.69	429.843		1718.69	341.605		1718.69	244.831		1718.69	217.114
1719.71	572.944		1719.71	522.976		1719.71	434.982		1719.71	338.672		1719.71	244.858		1719.71	224.63
1720.73	558.166		1720.73	531.106		1720.73	440.121		1720.73	332.739		1720.73	236.886		1720.73	218.646
1721.75	574.389		1721.75	532.237		1721.75	441.26		1721.75	340.806		1721.75	241.913		1721.75	216.163
1722.78	583.611		1722.78	541.367		1722.78	467.398		1722.78	343.873		1722.78	241.94		1722.78	226.679
1723.8	593.833		1723.8	544.497		1723.8	461.537		1723.8	348.94		1723.8	243.968		1723.8	210.696
1724.82	593.055		1724.82	555.628		1724.82	462.676		1724.82	357.007		1724.82	247.995		1724.82	214.212
1725.84	611.278		1725.84	570.758		1725.84	433.815		1725.84	362.074		1725.84	243.022		1725.84	216.729
1726.86	622.5		1726.86	557.888		1726.86	449.954		1726.86	370.141		1726.86	244.05		1726.86	219.745
1727.88	625.722		1727.88	544.019		1727.88	473.093		1727.88	384.208		1727.88	243.077		1727.88	220.262
1728.9	647.944		1728.9	578.149		1728.9	468.232		1728.9	372.275		1728.9	258.104		1728.9	232.278
1729.93	639.167		1729.93	582.28		1729.93	478.371		1729.93	385.342		1729.93	249.132		1729.93	217.794
1730.95	645.389		1730.95	582.41		1730.95	467.51		1730.95	378.409		1730.95	249.159		1730.95	227.811
1731.97	650.611		1731.97	586.54		1731.97	482.649		1731.97	398.476		1731.97	261.186		1731.97	230.827
1732.99	664.833		1732.99	607.671		1732.99	499.788		1732.99	395.542		1732.99	260.214		1732.99	227.844
1734.01	687.055		1734.01	599.801		1734.01	502.926		1734.01	406.609		1734.01	263.241		1734.01	228.36
1735.03	666.278		1735.03	610.931		1735.03	515.065		1735.03	413.676		1735.03	264.268		1735.03	234.877
1736.05	673.5		1736.05	636.062		1736.05	509.204		1736.05	415.743		1736.05	265.296		1736.05	239.393
1737.07	690.722		1737.07	641.192		1737.07	507.343		1737.07	426.81		1737.07	264.323		1737.07	231.41
1738.09	681.944		1738.09	660.323		1738.09	537.482		1738.09	413.877		1738.09	268.35		1738.09	236.926
1739.11	710.167		1739.11	658.453		1739.11	531.621		1739.11	435.944		1739.11	270.378		1739.11	243.443
1740.13	741.389		1740.13	675.583		1740.13	529.76		1740.13	448.011		1740.13	286.405		1740.13	247.959
1741.15	740.611		1741.15	699.714		1741.15	529.899		1741.15	424.078		1741.15	264.432		1741.15	244.475
1742.16	752.833		1742.16	688.844		1742.16	566.038		1742.16	443.145		1742.16	268.46		1742.16	239.992
1743.18	769.056		1743.18	716.974		1743.18	574.177		1743.18	456.212		1743.18	272.487		1743.18	251.008
1744.2	779.278		1744.2	736.105		1744.2	569.315		1744.2	456.279		1744.2	282.514		1744.2	255.025
1745.22	783.5		1745.22	722.235		1745.22	578.454		1745.22	464.346		1745.22	276.542		1745.22	252.041
1746.24	784.722		1746.24	726.365		1746.24	583.593		1746.24	451.413		1746.24	280.569		1746.24	260.558
1747.26	817.945		1747.26	752.496		1747.26	614.732		1747.26	471.48		1747.26	283.596		1747.26	255.574
1748.28	828.167		1748.28	749.626		1748.28	592.871		1748.28	464.547		1748.28	284.624		1748.28	259.091
1749.29	818.389		1749.29	757.757		1749.29	627.01		1749.29	477.614		1749.29	282.651		1749.29	254.107
1750.31	834.611		1750.31	761.887		1750.31	632.149		1750.31	465.681		1750.31	270.678		1750.31	259.623
1751.33	829.834		1751.33	767.017		1751.33	631.288		1751.33	470.748		1751.33	284.706		1751.33	253.64
1752.35	827.056		1752.35	760.148		1752.35	601.427		1752.35	471.815		1752.35	278.733		1752.35	254.156
1753.36	839.278		1753.36	761.278		1753.36	599.565		1753.36	471.882		1753.36	284.76		1753.36	252.673
1754.38	825.5		1754.38	785.408		1754.38	605.704		1754.38	460.949		1754.38	272.787		1754.38	251.689
1755.4	821.723		1755.4	754.539		1755.4	599.843		1755.4	465.016		1755.4	282.815		1755.4	256.206
1756.42	817.945		1756.42	769.669		1756.42	593.982		1756.42	462.083		1756.42	283.842		1756.42	260.722
1757.43	808.167		1757.43	743.8		1757.43	608.121		1757.43	453.15		1757.43	272.869		1757.43	250.239
1758.45	782.389		1758.45	760.93		1758.45	609.26		1758.45	417.217		1758.45	285.897		1758.45	251.755
1759.47	795.612		1759.47	736.06		1759.47	591.399		1759.47	451.284		1759.47	271.924		1759.47	249.771
1760.48	780.834		1760.48	710.191		1760.48	574.538		1760.48	427.351		1760.48	269.951		1760.48	244.288
1761.5	789.056		1761.5	717.321		1761.5	565.677		1761.5	417.418		1761.5	272.979		1761.5	247.304
1762.51	767.278		1762.51	698.451		1762.51	542.816		1762.51	417.485		1762.51	275.006		1762.51	242.821
1763.53	735.501		1763.53	692.582		1763.53	569.954		1763.53	417.552		1763.53	247.033		1763.53	252.337
1764.54	737.723		1764.54	680.712		1764.54	549.093		1764.54	425.619		1764.54	269.061		1764.54	248.354
1765.56	746.945		1765.56	640.843		1765.56	570.232		1765.56	437.686		1765.56	255.088		1765.56	239.87
1766.58	721.167		1766.58	668.973		1766.58	523.371		1766.58	397.753		1766.58	249.115		1766.58	241.387
1767.59	717.39		1767.59	678.103		1767.59	512.51		1767.59	396.82		1767.59	270.143		1767.59	233.903
1768.6	708.612		1768.6	675.234		1768.6	536.649		1768.6	387.887		1768.6	257.17		1768.6	236.92
1769.62	686.834		1769.62	667.364		1769.62	510.788		1769.62	397.954		1769.62	256.197		1769.62	227.436
1770.63	685.056		1770.63	641.494		1770.63	511.927		1770.63	401.021		1770.63	243.225		1770.63	238.452
1771.65	671.279		1771.65	628.625		1771.65	520.066		1771.65	393.088		1771.65	251.252		1771.65	236.469
1772.66	686.501		1772.66	620.755		1772.66	514.205		1772.66	381.154		1772.66	261.279		1772.66	232.485
1773.68	670.723		1773.68	619.885		1773.68	480.344		1773.68	375.221		1773.68	247.307		1773.68	234.002
1774.69	657.945		1774.69	618.016		1774.69	490.482		1774.69	374.288		1774.69	247.334		1774.69	234.018
1775.71	647.168		1775.71	615.146		1775.71	484.621		1775.71	376.355		1775.71	249.361		1775.71	231.535
1776.72	642.39		1776.72	588.277		1776.72	504.76		1776.72	389.422		1776.72	250.389		1776.72	223.051
1777.73	638.612		1777.73	598.407		1777.73	502.899		1777.73	372.489		1777.73	246.416		1777.73	234.068
1778.75	623.834		1778.75	597.537		1778.75	476.038		1778.75	378.556		1778.75	256.443		1778.75	228.084
1779.76	615.057		1779.76	590.668		1779.76	467.177		1779.76	356.623		1779.76	263.471		1779.76	224.101
1780.77	628.279		1780.77	562.798		1780.77	469.316		1780.77	373.69		1780.77	247.498		1780.77	238.617
1781.79	611.501		1781.79	563.928		1781.79	485.455		1781.79	342.757		1781.79	249.525		1781.79	219.133
1782.8	607.723		1782.8	567.059		1782.8	453.594		1782.8	357.824		1782.8	244.553		1782.8	224.15
1783.81	615.946		1783.81	545.189		1783.81	455.732		1783.81	332.891		1783.81	242.58		1783.81	223.666
1784.82	596.168		1784.82	531.319		1784.82	439.871		1784.82	354.958		1784.82	239.607		1784.82	227.183
1785.84	588.39		1785.84	537.45		1785.84	461.01		1785.84	333.025		1785.84	244.635		1785.84	221.199
1786.85	562.612		1786.85	536.58		1786.85	438.149		1786.85	347.092		1786.85	247.662		1786.85	221.716
1787.86	576.835		1787.86	525.711		1787.86	435.288		1787.86	347.159		1787.86	229.689		1787.86	221.232
1788.87	561.057		1788.87	523.841		1788.87	433.427		1788.87	331.226		1788.87	236.716		1788.87	220.249
1789.88	546.279		1789.88	518.971		1789.88	412.566		1789.88	329.293		1789.88	233.744		1789.88	216.765
1790.89	542.501		1790.89	510.102		1790.89	436.705		1790.89	337.36		1790.89	232.771		1790.89	217.281
1791.91	537.724		1791.91	510.232		1791.91	430.844		1791.91	333.427		1791.91	227.798		1791.91	213.298
1792.92	529.946		1792.92	506.362		1792.92	412.983		1792.92	325.494		1792.92	223.826		1792.92	221.314
1793.93	528.168		1793.93	478.493		1793.93	397.121		1793.93	333.561		1793.93	235.853		1793.93	212.831
1794.94	531.39		1794.94	478.623		1794.94	416.26		1794.94	325.628		1794.94	231.88		1794.94	207.847
1795.95	514.613		1795.95	487.754		1795.95	416.399		1795.95	315.695		1795.95	237.908		1795.95	223.864
1796.96	498.835		1796.96	467.884		1796.96	401.538		1796.96	312.762		1796.96	221.935		1796.96	217.38
1797.97	520.057		1797.97	477.014		1797.97	392.677		1797.97	311.829		1797.97	235.962		1797.97	208.897
1798.98	510.279		1798.98	467.145		1798.98	396.816		1798.98	300.896		1798.98	232.99		1798.98	212.913
1799.99	471.501		1799.99	483.275		1799.99	393.955		1799.99	315.963		1799.99	222.017		1799.99	211.93

## Sheet: Figure 2D
Densely aligned			Random-network
Conc. IgG	Resistance changes		Conc. IgG	Resistance changes
6.5e-16	0.12733		6.5e-16	0.03318
6.5e-15	0.16076		3.268e-14	0.05133
6.5e-14	0.18376		3.268e-13	0.06828
6.5e-13	0.2277		6.5e-12	0.09456
6.5e-12	0.25794

## Sheet: Figure 2E
Densely aligned			Random-network
Conc. IgG	Coefficient of variation		Conc. IgG	Coefficient of variation
6.5e-16	1.5033		6.5e-16	43.7443
6.5e-15	5.42877		6.5e-15	34.008
6.5e-14	5.53991		6.5e-14	24.2395
6.5e-13	5.74027		6.5e-13	21.6009
6.5e-12	5.22656		6.5e-12	27.3719

## Sheet: Figure 3A
Conc. Ab42	Resistance changes			Conc. IgG	Resistance changes
2.22	0.14907			0.65	-0.000839194
22.2	0.16253			6.5	0.02284
222	0.18574			65	0.00879
2220	0.20237			650	-0.02181
22200	0.22267			6500	0.033
222000	0.24208			65000	0.0093
2220000	0.26232			1300000	0.02403

## Sheet: Figure 3B
Conc. Ab40	Resistance changes			Conc. IgG	Resistance changes
2.33	0.13499			0.65	0.01235
23.3	0.15069			65	0.01309
233	0.17455			650	-0.06993
2330	0.18891			6500	-0.02472
23300	0.20818			1300000	0.02397
233000	0.22718
2330000	0.24792

## Sheet: Figure 3C
Conc. t_tau	Resistance changes			Conc. IgG	Resistance changes
0.218	0.06547			0.065	0.01688
2.18	0.08415			6.5	0.00154
21.8	0.09817			650	0.01872
218	0.11643			6500	0.02221
2180	0.1342			65000	0.00686
21800	0.15484			1300000	0.01734
218000	0.17539

## Sheet: Figure 3D
Conc. p_tau	Resistance changes			Conc. IgG	Resistance changes
3.6	0.03609			0.65	0.00659
36	0.05124			65	0.00854
3600	0.08329			650	0.01224
36000	0.10462			6500	-0.000964804
360000	0.11534			65000	0.00686
3600000	0.13156

## Sheet: Figure 3E
Analyte	Antibody	Resistance change
p-tau	p-tau	0.06244		--	--
	t-tau	-0.000906827	--	--	--
	Ab42	0.0169	--		--
	Ab40	0.00505	--	--
	--	--	--	--	--
t-tau	p-tau	0.01179		--	--
	t-tau	0.08977	--	--	--
	Ab42	0.01258	--		--
	Ab40	0.00191	--	--
	--	--	--	--	--
Ab42	p-tau	0.000403962		--	--
	t-tau	-0.00675	--	--	--
	Ab42	0.16101	--		--
	Ab40	0.01084	--
		--	--
Ab40	p-tau	-0.00417		--	--
	t-tau	0.00764	--	--	--
	Ab42	-0.00798	--		--
	Ab40	0.14483	--	--
	--	--	--	--	--
t-tau+p-tau	p-tau	0.06492		--	--
	t-tau	0.08072	--	--	--
	Ab42	0.01115	--		--
	Ab40	0.00312	--	--
	--	--	--	--	--
Ab42+Ab40	p-tau	0.00557		--	--
	t-tau	-0.00709	--	--	--
	Ab42	0.16168	--		--
	Ab40	0.14428	--	--
	--	--	--	--	--
t-tau+Ab42+Ab40	p-tau	0.00582		--	--
	t-tau	0.08359	--	--	--
	Ab42	0.15783	--		--
	Ab40	0.15277	--	--

## Sheet: Figure 4A,B
[R(ab42)/R(ab40)]
AD patients	Normal controls
0.03612	0.19637
0.01095	0.07535
0.00842	0.04761
0.00737	0.15429
0.03791	0.08889
0.01788	0.07897
0.02227	0.08318
0.00772	0.14203
0.01246	0.12764
0.05467	0.16585
0.04998	0.15284
0.07463	0.08251
0.06981	0.07526
0.03753	0.21404
0.06258	0.1131
0.01743	0.12261
0.01	0.03059
0.02041	0.13814
0.08169	0.07937
0.10553	0.07688

## Sheet: Figure 4C,D
[R(t-tau)/R(ab42)]
AD patients	Normal controls
4.59948	0.72
8.99269	2.8853
14.1356	0.77066
10.127	0.17918
7.17844	0.18933
8.75062	0.14049
4.83327	0.57952
10.2997	0.05867
14.2701	0.22578
5.7092	0.62831
4.28542	0.18105
2.94282	0.21729
2.21368	5.77941
6.02371	0.57173
5.02828	2.33958
14.5149	0.2985
1.83763	1.8866
5.00819	0.34198
5.05452	1.43114
2.79139	1.87892

[truncated: 34 more sheets: Figure 4E,F, Figure 4G, Figure S4A, Figure S4B, Figure S6B, Figure S7, Figure S9B, Figure S9C, Figure S10, Figure S11, Figure S12, Figure S13B, Figure S14A,B, Figure S14C,D, Figure S16B, Figure S18A, Figure S18B, Figure S19A,B, Figure S21, Figure S22A …]
